# Supplementary material for: Lipidomic signatures of aortic media from patients with atherosclerotic and nonatherosclerotic aneurysms
Source: Sci Rep. 2019 Oct 29;9:15472. doi: 10.1038/s41598-019-51885-4 (PMC6820727; doi:10.1038/s41598-019-51885-4)
Supplement: Supplementary file 2 — Supplemental Tables [file 41598_2019_51885_MOESM2_ESM.xlsx]

## Sheet: Supplemental table 1
Table S1 Class, m/z, retention time, and ion of detected and identified lipid molecules by nontargeted LC/MS in aortic media
A. phosphoglycerolipid in negative ion mode				C. neutral lipid in positive ion mode
Class	m/z	RT	Ion	Classes	m/z	RT	ID
LPC	540.329	3.30617	LPC(16:0)+HCOO	DG	586.54	26.3698	DG(32:0)+NH4
LPC	568.359	4.55395	LPC(18:0)+HCOO	DG	612.555	24.6581	DG(34:1)+NH4
LPC	566.344	3.57196	LPC(18:1)+HCOO	DG	610.538	20.9539	DG(34:2)+NH4
LPC	564.331	2.99378	LPC(18:2)+HCOO	DG	636.555	20.535	DG(36:3)+NH4
PC	764.539	16.5667	PC(31:0)+HCOO	DG	634.541	19.6066	DG(36:4)+NH4
PC	778.559	18.5899	PC(32:0)+HCOO	DG	662.571	24.0751	DG(38:4)+NH4
PC	776.544	14.972	PC(32:1)+HCOO	DG	690.604	29.2514	DG(40:4)+NH4
PC	806.589	22.8562	PC(34:0)+HCOO	Ch	369.352	13.0113	Ch-OH
PC	804.575	18.6813	PC(34:1)+HCOO	ChE	642.618	49.8271	ChE(16:0)+NH4
PC	802.559	15.5343	PC(34:2)+HCOO	ChE	640.603	46.4377	ChE(16:1)+NH4
PC	818.582	22.2728	PC(35:1)+HCOO	ChE	654.62	49.8566	ChE(17:1)+NH4
PC	832.607	22.9605	PC(36:1)+HCOO	ChE	670.649	52.6307	ChE(18:0)+NH4
PC	830.59	19.3908	PC(36:2)+HCOO	ChE	668.634	49.6625	ChE(18:1)+NH4
PC	828.575	15.6546	PC(36:3)a+HCOO	ChE	666.62	46.7595	ChE(18:2)+NH4
PC	828.574	16.3318	PC(36:3)b+HCOO	ChE	664.602	43.9253	ChE(18:3)+NH4
PC	826.559	13.0042	PC(36:4)a+HCOO	ChE	680.633	49.6348	ChE(19:2)+NH4
PC	826.559	14.6143	PC(36:4)b+HCOO	ChE	696.664	52.3856	ChE(20:1)+NH4
PC	824.541	12.4969	PC(36:5)+HCOO	ChE	694.649	49.2508	ChE(20:2)+NH4
PC	840.578	17.7069	PC(37:4)+HCOO	ChE	694.649	49.8592	ChE(20:2)+NH4
PC	856.606	20.2926	PC(38:3)+HCOO	ChE	692.635	47.2152	ChE(20:3)+NH4
PC	854.591	17.3294	PC(38:4)a+HCOO	ChE	690.62	45.0216	ChE(20:4)+NH4
PC	854.592	18.3591	PC(38:4)b+HCOO	ChE	688.604	41.9958	ChE(20:5)+NH4
PC	852.574	14.6772	PC(38:5)a+HCOO	ChE	724.695	54.3456	ChE(22:1)+NH4
PC	852.574	15.7789	PC(38:5)b+HCOO	ChE	722.681	52.4146	ChE(22:2)+NH4
PC	850.559	13.5961	PC(38:6)+HCOO	ChE	720.666	50.0535	ChE(22:3)+NH4
PC	882.62	21.4374	PC(40:4)+HCOO	ChE	718.651	47.7435	ChE(22:4)+NH4
PC	880.607	18.4096	PC(40:5)+HCOO	ChE	716.635	45.1201	ChE(22:5)a+NH4
PC	878.588	17.0992	PC(40:6)+HCOO	ChE	716.635	46.0004	ChE(22:5)b+NH4
ePC	764.578	21.2478	PC(32:0e)+HCOO	ChE	714.619	43.1674	ChE(22:6)+NH4
ePC	762.564	20.3823	PC(32:1e)+HCOO	ChE	754.746	56.8632	ChE(24:0)+NH4
ePC	790.594	21.2151	PC(34:1e)+HCOO	ChE	752.729	55.5626	ChE(24:1)+NH4
ePC	812.577	16.8999	PC(36:4e)+HCOO	ChE	750.713	54.2406	ChE(24:2)+NH4
ePC	810.563	16.0745	PC(36:5e)+HCOO	ChE	748.697	52.546	ChE(24:3)+NH4
ePC	840.61	21.1968	PC(38:4e)+HCOO	ChE	746.683	50.4431	ChE(24:4)+NH4
ePC	838.594	16.9536	PC(38:5e)a+HCOO	ChE	744.666	48.2051	ChE(24:5)+NH4
ePC	838.584	19.9961	PC(38:5e)b+HCOO	ChE	742.651	45.8316	ChE(24:6)+NH4
ePC	836.58	16.3795	PC(38:6e)+HCOO	ChE	780.759	56.715	ChE(26:1)+NH4
PE	716.522	19.3367	PE(34:1)-H	ChE	778.744	55.6584	ChE(26:2)+NH4
PE	744.555	23.6876	PE(36:1)-H	ChE	776.73	54.4593	ChE(26:3)+NH4
PE	742.538	19.99	PE(36:2)-H	ChE	774.712	52.7518	ChE(26:4)+NH4
PE	768.552	20.9901	PE(38:3)-H	ChE	772.698	50.8185	ChE(26:5)+NH4
PE	766.54	19.2283	PE(38:4)a-H	ChE	770.682	48.5674	ChE(26:6)+NH4
PE	766.539	18.9699	PE(38:4)b-H	ChE	802.745	54.5715	ChE(28:4)+NH4
PE	762.506	14.0343	PE(38:6)-H	ChE	800.729	53.0622	ChE(28:5)+NH4
PE	794.569	22.0309	PE(40:4)-H	ChE	798.711	51.1835	ChE(28:6)+NH4
PE	792.558	20.5002	PE(40:5)-H	ChE+O	682.617	29.026	ChE(18:2)+Oa+NH4
PE	790.539	17.6483	PE(40:6)-H	ChE+O	682.613	33.3151	ChE(18:2)+Ob+NH4
PE	788.529	15.3159	PE(40:7)-H	ChE+O	682.614	37.8639	ChE(18:2)+Oc+NH4
ePE	700.526	21.303	PE(34:2e)-H	ChE+O	698.609	29.0531	ChE(18:2)+2O+NH4
ePE	728.559	25.8458	PE(36:2e)-H	ChE+O	696.593	28.3414	ChE(18:3)+2O+NH4
ePE	722.51	16.7115	PE(36:5e)-H	CoQ	880.719	41.0498	CoQ10+NH4
ePE	736.526	18.6622	PE(37:5e)-H	TG	740.679	43.6178	TG(42:0)+NH4
ePE	752.561	24.3122	PE(38:4e)-H	TG	738.661	39.9527	TG(42:1)+NH4
ePE	750.542	19.6213	PE(38:5e)a-H	TG	768.709	45.1531	TG(44:0)+NH4
ePE	750.542	20.7618	PE(38:5e)b-H	TG	766.69	41.8695	TG(44:1)+NH4
ePE	748.528	16.8025	PE(38:6e)a-H	TG	764.681	38.4213	TG(44:2)+NH4
ePE	748.528	18.067	PE(38:6e)b-H	TG	782.724	48.3156	TG(45:0)+NH4
ePE	760.529	18.6382	PE(39:7e)-H	TG	796.741	48.0531	TG(46:0)+NH4
ePE	778.574	23.9853	PE(40:5e)-H	TG	794.724	45.0596	TG(46:1)+NH4
ePE	776.56	20.7907	PE(40:6e)a-H	TG	792.709	41.9525	TG(46:2)+NH4
ePE	776.559	22.4227	PE(40:6e)b-H	TG	810.758	50.3743	TG(47:0)a+NH4
ePE	774.542	19.3114	PE(40:7e)-H	TG	810.757	50.8158	TG(47:0)b+NH4
ePE	772.525	15.5856	PE(40:8e)-H	TG	808.737	46.5457	TG(47:1)+NH4
PI	863.559	19.5928	PI(36:1)-H	TG	824.77	49.0779	TG(48:0)a+NH4
PI	861.545	16.39	PI(36:2)-H	TG	824.771	50.5201	TG(48:0)b+NH4
PI	857.518	12.5441	PI(36:4)-H	TG	822.756	47.9642	TG(48:1)+NH4
PI	887.564	17.2095	PI(38:3)-H	TG	820.741	45.0915	TG(48:2)+NH4
PI	885.549	15.5562	PI(38:4)-H	TG	818.725	41.9901	TG(48:3)+NH4
PI	883.531	12.6838	PI(38:5)-H	TG	838.787	52.6145	TG(49:0)a+NH4
PG/BMP	865.501	7.581	PG/BMP(44:12)-H	TG	838.788	53.016	TG(49:0)b+NH4
				TG	836.772	50.2303	TG(49:1)a+NH4
B. sphingolipid in negative ion mode				TG	836.77	49.2186	TG(49:1)b+NH4
Classes	m/z	rt	ID	TG	834.756	46.5507	TG(49:2)+NH4
SM	719.532	11.6028	SM(32:1)+HCOO	TG	852.802	51.3346	TG(50:0)a+NH4
SM	717.516	9.28117	SM(32:2)+HCOO	TG	852.803	52.6449	TG(50:0)b+NH4
SM	733.547	13.2218	SM(33:1)+HCOO	TG	850.788	50.4014	TG(50:1)+NH4
SM	749.574	16.5616	SM(34:0)+HCOO	TG	848.772	47.8999	TG(50:2)+NH4
SM	747.565	14.9664	SM(34:1)a+HCOO	TG	846.756	45.2862	TG(50:3)+NH4
SM	747.565	15.567	SM(34:1)b+HCOO	TG	844.741	44.3813	TG(50:4)+NH4
SM	745.548	11.8893	SM(34:2)+HCOO	TG	864.804	51.1624	TG(51:1)a+NH4
SM	761.578	16.9333	SM(35:1)+HCOO	TG	864.804	51.6577	TG(51:1)b+NH4
SM	759.561	13.4875	SM(35:2)+HCOO	TG	862.788	49.0871	TG(51:2)+NH4
SM	775.595	18.995	SM(36:1)+HCOO	TG	860.77	46.6978	TG(51:3)+NH4
SM	773.579	15.2501	SM(36:2)+HCOO	TG	880.833	54.2433	TG(52:0)+NH4
SM	803.626	23.3553	SM(38:1)+HCOO	TG	878.819	52.506	TG(52:1)+NH4
SM	801.611	19.1863	SM(38:2)+HCOO	TG	876.804	50.2935	TG(52:2)+NH4
SM	817.642	25.6264	SM(39:1)+HCOO	TG	874.79	48.0995	TG(52:3)+NH4
SM	833.672	30.3232	SM(40:0)+HCOO	TG	872.773	45.6185	TG(52:4)a+NH4
SM	831.659	28.0383	SM(40:1)+HCOO	TG	872.77	47.1881	TG(52:4)b+NH4
SM	829.644	23.5538	SM(40:2)+HCOO	TG	870.756	43.1268	TG(52:5)a+NH4
SM	827.626	19.0838	SM(40:3)+HCOO	TG	870.758	44.155	TG(52:5)b+NH4
SM	845.673	30.4679	SM(41:1)+HCOO	TG	868.738	41.8572	TG(52:6)a+NH4
SM	843.665	26.9192	SM(41:2)+HCOO	TG	868.739	44.5839	TG(52:6)b+NH4
SM	861.707	34.8497	SM(42:0)+HCOO	TG	892.835	53.5277	TG(53:1)+NH4
SM	859.688	29.7519	SM(42:1)a+HCOO	TG	890.819	51.3937	TG(53:2)+NH4
SM	859.69	32.7193	SM(42:1)b+HCOO	TG	888.799	49.3249	TG(53:3)+NH4
SM	857.675	25.4311	SM(42:2)a+HCOO	TG	886.787	46.7884	TG(53:4)+NH4
SM	857.675	27.6977	SM(42:2)b+HCOO	TG	908.865	55.3792	TG(54:0)+NH4
SM	855.659	23.3603	SM(42:3)+HCOO	TG	906.849	54.0535	TG(54:1)+NH4
SM	853.642	19.3676	SM(42:4)+HCOO	TG	904.835	52.4356	TG(54:2)+NH4
SM	871.689	29.4792	SM(43:2)+HCOO	TG	902.821	50.2291	TG(54:3)+NH4
SM	885.706	32.5452	SM(44:2)+HCOO	TG	900.805	48.0452	TG(54:4)a+NH4
SM+O	763.563	10.4768	SM(34:1)+Oa+HCOO	TG	900.803	49.7252	TG(54:4)b+NH4
SM+O	763.555	13.8109	SM(34:1)+Ob+HCOO	TG	898.788	45.6048	TG(54:5)a+NH4
Cer	554.476	13.1792	Cer(32:1)+HCOO	TG	898.788	47.127	TG(54:5)b+NH4
Cer	582.508	16.9396	Cer(34:1)+HCOO	TG	896.771	43.0744	TG(54:6)a+NH4
Cer	666.602	30.7561	Cer(40:1)+HCOO	TG	896.77	46.3036	TG(54:6)b+NH4
Cer	680.616	33.1148	Cer(41:1)+HCOO	TG	896.773	44.9163	TG(54:6)c+NH4
Cer	694.632	35.223	Cer(42:1)+HCOO	TG	896.772	45.9777	TG(54:6)d+NH4
Cer	692.617	30.4109	Cer(42:2)a+HCOO	TG	894.756	40.1464	TG(54:7)a+NH4
Cer	692.619	30.9992	Cer(42:2)b+HCOO	TG	894.757	42.022	TG(54:7)b+NH4
Cer	690.602	25.9946	Cer(42:3)+HCOO	TG	894.756	42.8068	TG(54:7)c+NH4
GCer	744.562	14.7083	G1Cer(34:1)+HCOO	TG	892.745	39.6662	TG(54:8)+NH4
GCer	828.655	27.6931	G1Cer(40:1)+HCOO	TG	922.865	55.5302	TG(55:0)+NH4
GCer	842.67	30.0367	G1Cer(41:1)+HCOO	TG	920.848	54.4595	TG(55:1)+NH4
GCer	856.685	32.3505	G1Cer(42:1)+HCOO	TG	918.849	54.3205	TG(55:2)+NH4
GCer	854.67	27.4092	G1Cer(42:2)+HCOO	TG	936.9	56.2776	TG(56:0)+NH4
GCer	852.655	23.1529	G1Cer(42:3)+HCOO	TG	934.882	55.3305	TG(56:1)+NH4
GCer	906.614	13.8857	G2Cer(34:1)+HCOO	TG	932.865	53.9663	TG(56:2)+NH4
GCer	1018.74	31.1206	G2Cer(42:1)+HCOO	TG	930.85	52.3185	TG(56:3)+NH4
GCer	1016.72	26.1669	G2Cer(42:2)+HCOO	TG	928.834	52.7809	TG(56:4)a+NH4
GCer	1068.67	13.247	G3Cer(34:1)+HCOO	TG	928.833	51.9787	TG(56:4)b+NH4
GCer	1152.76	25.5127	G3Cer(40:1)+HCOO	TG	926.819	50.4851	TG(56:5)a+NH4
GCer	1180.79	30.1773	G3Cer(42:1)+HCOO	TG	926.82	49.6312	TG(56:5)b+NH4
GCer	1178.78	25.2828	G3Cer(42:2)+HCOO	TG	924.803	47.0203	TG(56:6)a+NH4
GCer	1151.7	11.626	GM3(34:1)+HCOO	TG	924.802	48.6804	TG(56:6)b+NH4
				TG	922.786	44.4428	TG(56:7)a+NH4
				TG	922.787	45.895	TG(56:7)b+NH4
				TG	920.772	41.9851	TG(56:8)a+NH4
				TG	920.772	43.1075	TG(56:8)b+NH4
				TG	950.896	56.4914	TG(57:0)+NH4
				TG	948.879	55.464	TG(57:1)+NH4
				TG	946.863	54.3967	TG(57:2)+NH4
				TG	944.847	53.0277	TG(57:3)+NH4
				TG	964.932	56.976	TG(58:0)+NH4
				TG	962.911	56.1879	TG(58:1)+NH4
				TG	960.895	55.1478	TG(58:2)+NH4
				TG	958.877	54.0791	TG(58:3)+NH4
				TG	956.866	54.3637	TG(58:4)+NH4
				TG	954.852	51.3624	TG(58:5)a+NH4
				TG	954.853	53.152	TG(58:5)b+NH4
				TG	952.833	49.5244	TG(58:6)+NH4
				TG	950.82	46.9483	TG(58:7)a+NH4
				TG	950.826	47.9514	TG(58:7)b+NH4
				TG	950.818	48.5319	TG(58:7)c+NH4
				TG	948.805	45.8409	TG(58:8)+NH4
				TG	946.787	43.0988	TG(58:9)+NH4
				TG	944.772	41.9145	TG(58:10)+NH4
				TG	942.759	39.3938	TG(58:11)+NH4
				TG	970.883	50.2776	TG(59:4)+NH4
				TG	990.944	56.9322	TG(60:1)+NH4
				TG	988.929	56.1297	TG(60:2)+NH4
				TG	986.913	55.8704	TG(60:3)+NH4
				TG	984.899	54.0463	TG(60:4)+NH4
				TG	976.841	49.8431	TG(60:8)+NH4
				TG	974.822	48.1587	TG(60:9)+NH4
				TG	972.803	44.3986	TG(60:10)a+NH4
				TG	972.803	45.1997	TG(60:10)b+NH4
				TG	970.787	41.8679	TG(60:11)+NH4
				TG	968.776	40.4284	TG(60:12)+NH4
				TG	1014.94	56.0541	TG(62:3)+NH4
				TG	1002.86	48.2106	TG(62:9)+NH4
				TG	1000.84	48.6914	TG(62:10)+NH4
				TG	998.821	45.1437	TG(62:11)+NH4
				TG	996.805	43.942	TG(62:12)+NH4
				eTG	836.809	53.1716	TG(50:1e)+NH4
				eTG	864.837	55.4764	TG(52:1e)+NH4
				eTG	862.825	53.0433	TG(52:2e)+NH4
				eTG	892.873	55.661	TG(54:1e)+NH4
				eTG	946.917	56.3935	TG(58:2e)+NH4
m/z and RT are representative of a series of LC/MS measurement
Grayed column indicates molecules detected in one of a series of LC/MS measurement
If more than 2 lipid species posess same formula, each lipid species put alphabet after class to distinguish each other

## Sheet: Supplemental table 2
Table S2 Determined levels of lipid molecules by nontargeted LC/MS (ion intensity normalized to IS)
	Phenotype	TAAA	TAAA	TAAA	TAAA	TAAA	TAAA	TAAA	TAAA	TAAA	TAAA	TAAA	TAAA	TAAA	TAAA	TAAA	TAAA	TAAA	TAAA	TAAA	TAAA	TAAA	TAAA	TAAA	TAAA	TAAA	TAAA	TAAA	TAAA	TAAA	TAAA	TAAA	TAAA	TAAA	TAAA	TAAA	TAAA	TAAA	TAAA	TAAA	TAAA	TAAA	TAAA	TAAA	TAAA	TAAA	TAAA	TAAA	TAAA
	Area	Normal	Normal	Normal	Normal	Normal	Normal	Normal	Normal	Normal	Normal	Normal	Normal	Normal	Normal	Normal	Normal	Normal	Normal	Normal	Normal	Normal	Normal	Normal	Normal	Border	Border	Border	Border	Border	Border	Border	Border	Border	Border	Border	Border	Border	Border	Border	Border	Border	Border	Border	Border	Border	Border	Border	Border
	Subject ID	DA0015	DA0019	DA0020	DA0026	DA0030	DA0037	DA0039	DA0047	DA0051	DA0053	DA0068	DA0075	DA0082	DA0084	DA0091	DA0092	DA0094	DA0097	DA0105	DA0106	DA0108	DA0110	DA0113	DA0115	DA0015	DA0017	DA0019	DA0020	DA0026	DA0030	DA0037	DA0047	DA0048	DA0051	DA0053	DA0060	DA0068	DA0075	DA0081	DA0082	DA0084	DA0090	DA0091	DA0092	DA0094	DA0096	DA0097	DA0105
Class	Lipid ID
LPC	LPC(16:0)	36.671	2579.73	723.814	36.671	251.105	36.671	299.945	99.2575	523.855	229.263	261.498	241.039	62.8015	36.671	55.733	36.671	51.0405	95.7987	337.12	36.671	402.299	98.5715	1965.43	104.306	242.235	833.082	430.564	191.555	36.671	36.671	36.671	110.344	1143.87	164.574	1268.21	60.6916	262.785	525.607	574.749	164.86	64.0838	423.802	451.117	233.938	228.859	466.663	698.482	80.7212
LPC	LPC(18:0)	32.3597	1092.31	288.48	32.3597	32.3597	32.3597	167.724	63.5369	361.549	166.847	149.613	112.191	53.7901	40.109	42.8617	32.3597	32.3597	110.153	218.235	32.3597	238.717	32.3597	1281.32	76.7247	32.3597	482.656	237.224	32.3597	32.3597	32.3597	32.3597	72.8347	562.662	88.6669	443.888	50.7932	173.078	282.538	316.998	101.942	48.0666	435.763	450.255	141.512	132.715	712.313	661.016	58.6547
PC	PC(32:0)	691.819	1750.92	1932.67	610.09	888.416	446.53	822.107	433.194	1702.2	1324.13	685.895	860.89	353.26	427.229	510.855	433.922	517.362	555.806	444.171	277.28	862.626	392.73	1504.48	603.207	659.877	1608.24	786.741	855.399	600.278	1219.31	709.231	531.925	1964.55	930.869	2861.62	580.758	624.443	1203.71	2001.16	622.151	994.746	541.662	1369.57	959.535	1741.06	957.354	760.266	490.238
PC	PC(34:0)	195.891	333.365	338.451	175.802	183.58	66.7233	167.021	141.806	345.753	263.77	176.548	235.702	111.34	108.532	102.183	112.455	142.4	147.654	127.709	66.7233	197.878	103.933	259.565	191.704	176.308	286.698	211.752	184.996	156.686	219.925	144.325	150.468	378.956	188.459	535.616	137.572	168.305	248.227	320.893	196.633	187.052	125.279	272.029	189.389	290.945	276.887	195.643	157.766
PC	PC(34:1)	1850.37	3343.46	3482.16	1789.29	2336.77	1753.98	1671.68	1087.52	2494.38	2283.59	1432.87	2190.31	1585.18	1237.81	1880.21	1829.46	1534.19	1818.94	1382.13	750.137	1719.46	1901.56	2563.07	1819.26	1678.82	2127.87	1950.67	1893.83	1176.49	2428.47	1882.76	1216.6	3290.11	2041.25	5536.04	1428	1209.09	2080.17	3145.79	1812.41	1899.46	907.971	2436.87	2297.73	2773.59	1227.72	1562.12	1348.64
PC	PC(34:2)	735.892	2392.41	1973.74	306.675	517.043	243.344	755.126	218.491	2533.66	2114.36	1194.37	791.23	220.078	270.587	335.425	204.337	424.749	804.321	400.892	169.395	891.3	284.018	1486.2	752.984	659.28	1384.66	935.102	751.809	979.545	943.151	786.051	392.596	1891.82	934.142	2585.9	664.358	598.496	971.838	1865.83	559.429	703.618	612.228	1422.29	1051.39	1731.14	799.934	944.388	499.446
PC	PC(36:1)	625.555	807.062	965.421	621.676	597.851	587.241	464.445	425.828	801.414	711.749	457.667	733.734	648.212	389.419	659.242	558.635	422.308	594.906	451.608	235.033	523.837	702.848	728.17	650.917	534.677	602.046	608.441	518.53	336.153	721.306	596.475	456.228	1024.73	639.713	1301.16	395.161	436.627	666.135	878.9	642.738	583.85	341.777	742.873	652.861	814.259	416.995	560.746	470.425
PC	PC(36:2)	667.766	1888.07	1569.47	342.334	513.765	300.763	579.421	224.843	2245.62	1711.08	1057.65	691.728	242.698	217.4	246.89	179.679	331.162	666.604	362.945	167.743	703.042	328.118	1413.9	646.219	512.671	1232.66	778.158	618.021	748.598	835.589	734.807	435.048	1627.93	680.955	2337.95	499.323	575.829	870.571	1577.59	563.473	555.264	540.523	1119.88	787.193	1246.61	639.358	723.883	432.307
PC	PC(36:3)a	35.75	429.057	414.559	35.75	35.75	35.75	129.178	35.75	597.878	700.866	118.467	133.392	35.75	35.75	35.75	35.75	51.4419	88.5035	36.9641	35.75	143.658	51.0231	335.138	140.069	35.75	210.293	146.098	149.727	35.75	189.456	35.75	35.75	632.359	94.5311	1065.36	148.065	186.31	287.448	580.744	73.2341	80.613	104.026	263.543	143.059	422.193	181.849	101.937	63.7335
PC	PC(36:3)b	253.948	514.817	380.204	176.338	185.994	168.466	236.046	134.306	452.779	319.778	301.303	263.844	109.571	161.943	152.089	127.691	301.642	224.298	122.197	87.6475	260.873	103.388	324.62	311.93	250.534	323.811	317.133	246.418	171.085	244.546	263.858	138.822	402.884	286.292	364.69	139.04	99.2919	180.833	332.688	187.401	245.338	127.821	330.045	389.706	522.678	148.391	200.593	183.064
PC	PC(36:4)b	1309.67	1582.11	1653.35	1022.29	1093.01	843.174	949.282	790.299	1247.38	1287.75	1045.06	1236.72	849.811	817.781	972.421	888.204	1118.16	995.71	916.332	577.857	1015.23	1035.41	858.628	1099.46	1103.7	1044.42	1172.21	1111.08	828.08	1106.14	1097.21	721.602	885.605	1382.52	832.654	697.704	610.293	781.917	1574.97	952.867	1350.64	429.037	928.698	1091.68	1424.97	531.172	901.624	943.086
PC	PC(38:3)	216.522	360.183	376.036	170.903	137.402	170.474	182.472	137.269	444.023	240.278	246.072	207.518	130.929	110.805	128.549	87.0008	249.498	166.332	121.924	93.4605	226.909	123.739	365.754	306.331	212.342	245.259	240.05	214.127	132.46	244.912	228.531	165.288	418.437	243.185	312.446	141.96	105.416	197.158	326.746	207.835	190.915	132.19	299.234	265.43	481.545	163.741	200.564	183.179
PC	PC(38:4)a	157.978	40.2161	180.134	139.833	125.46	132.533	40.2161	82.2569	86.1384	71.0943	123.994	134.77	101.012	106.915	152.686	157.845	160.276	110.107	111.243	99.0294	88.5763	153.844	95.1584	118.314	160.168	133.008	40.2161	118.891	40.2161	40.2161	132.326	87.6242	93.3925	159.194	107.065	52.0055	57.3877	72.3092	141.252	126.562	182.119	68.2681	126.433	187.896	146.801	82.3453	65.4982	102.014
PC	PC(38:4)b	953.217	1353.93	1208.33	819.515	943.756	784.447	751.471	706.402	1086.57	846.902	795.899	1123.07	710.721	705.127	747.427	603.953	833.058	833.207	669.404	443.04	750.341	868.861	795.524	976.433	904.093	870.721	871.537	783.835	829.151	946.97	846.455	727.151	837.553	975.277	627.787	515.009	618.941	809.236	1349.68	889.832	1250.76	485.042	965.107	923.423	1122.29	467.181	952.951	736.602
PC	PC(38:5)a	178.313	320.435	287.75	50.9802	204.755	50.9802	142.537	69.3702	242.231	368.683	158.66	174.307	74.4872	76.5807	73.526	101.002	104.014	194.927	129.879	50.9802	137.875	115.567	256.789	150.495	163.657	208.852	194.883	184.593	147.678	181.489	168.076	95.2868	250.954	152.272	294.151	138.802	122.393	182.491	342.64	102.562	160.602	112.746	204.326	201.93	312.19	161.385	166.727	148.418
PC	PC(38:6)	284.464	730.026	226.66	123.873	180.403	123.71	234.74	98.5562	406.982	467.607	411.844	348.067	116.638	162.539	229.009	186.594	190.111	637.726	241.541	75.7988	260.499	114.805	482.894	189.799	255.687	311.045	371.55	143.686	352.274	198.865	260.583	143.784	269.618	236.979	358.026	87.934	123.222	229.142	462.823	200.486	240.273	208.557	370.824	399.234	296.805	214.038	730.115	218.288
PC	PC(40:6)	182.385	377.207	172.266	67.3817	152.17	67.3817	158.193	116.262	269.114	211.511	231.417	254.03	118.16	116.98	116.869	116.263	119.381	375.767	142.219	67.3817	186.645	106.14	320.826	166.835	183.522	213.415	254.451	100.808	186.419	172.991	192.289	121.312	192.734	154.882	214.147	70.8215	94.0312	147.678	302.298	154.531	171.397	145.375	196.622	248.259	211.681	118.925	435.634	155.537
ePC	PC(36:5e)	330.149	269.467	500.459	292.674	240.586	242.181	213.46	165.153	236.58	197.735	204.074	293.282	223.178	155.828	230.843	241.834	326.543	230.26	240.246	109.914	221.304	219.021	329.663	217.36	278.778	217.49	241.721	240.295	74.3907	250.641	261.193	164.967	316.711	304.193	401.727	196.136	105.527	173.746	335.98	264.684	200.053	137.833	341.194	285.788	324.983	211.182	224.41	234.446
PE	PE(36:1)	219.061	253.793	325.015	203.516	268.956	229.744	200.269	134.416	245.049	366.215	146.606	205.663	171.941	151.85	214.268	229.015	165.536	214.87	200.532	118.341	181.335	235.579	149.253	213.795	185.774	233.212	186.352	250.005	103.619	274.585	248.644	171.175	284.5	258.843	351.777	188.111	153.475	187.123	268.138	218.579	277.138	160.885	196.561	244.128	400.05	152.177	147.551	183.504
PE	PE(38:4)b	525.611	561.333	649.034	436.051	581.306	460.461	436.918	358.115	721.146	783.931	606.016	632.837	397.704	391.929	643.112	479.929	455.891	548.241	402.12	224.63	423.046	477.359	380.61	573.717	490.101	559.033	477.509	585.614	360.687	486.435	462.785	426.726	534.849	745.817	404.935	415.796	411.425	475.151	488.408	551.864	850.331	282.375	464.865	477.386	978.498	224.863	371.307	415.772
PE	PE(40:6)	271.938	218.263	190.826	155.211	195.352	158.674	148.782	137.149	217.163	216.197	226.276	277.841	178.936	149.969	180.061	173.285	172.447	222.863	169.169	87.4626	192.311	187.094	94.922	318.888	225.066	179.109	252.385	117.601	76.5213	186.321	229.844	146.45	152.229	245.186	137.475	112.337	116.371	163.016	175.307	213.478	228.107	108.261	136.986	213.313	237.268	76.5213	157.488	194.623
ePE	PE(36:5e)	816.773	640.488	1290.94	824.349	1026.86	659.389	610.386	485.281	762.972	700.804	659.534	792.55	631.051	541.971	831.566	811.065	915.726	829.917	625.402	429.227	636.406	774.451	464.34	686.774	636.729	712.963	689.007	834.569	374.814	724.21	735.459	507.721	630.795	1084.59	482.864	660.026	367.379	470.049	649.402	785.315	909.581	310.45	669.757	783.359	1251.82	293.761	500.205	619.636
ePE	PE(38:5e)a	140.717	44.4584	240.735	143.438	172.731	140.263	44.4584	90.1914	106.694	118.101	127.474	178.808	127.547	115.34	162.375	164.259	170.521	154.146	146.308	113.946	127.479	225.479	101.531	129.202	152.971	44.4584	134.216	186.953	44.4584	139.557	159.496	110.821	113.165	217.745	122.49	139.196	81.1433	103.342	116.098	176.85	179.56	61.057	131.546	141.605	232.889	53.3615	84.0428	113.646
ePE	PE(38:5e)b	1325.98	908.235	1703.3	1330.28	1469.81	1283.27	1093.39	1106.99	1124.89	397.262	1169.57	1613.6	1631.55	1175.25	1586.71	1829.56	1647.6	1493.52	1287.64	979.824	1237.65	1890.94	809.363	1453.53	1353.98	978.474	1052.04	1333.23	545.4	1140.18	1168.5	942.763	978.855	1820.89	297.251	1174.44	587.926	793.989	915.081	1764.12	1820.38	474.053	898.472	1659.6	1353.23	316.976	786.973	1468.55
ePE	PE(38:6e)a	420.826	413.543	569.987	302.235	499.684	264.305	278.172	197.167	478.559	455.612	276.515	390.12	235.266	193.91	262.5	275.158	275.604	370.364	321.921	156.808	370.739	376.195	283.483	375.064	340.203	412.88	320.219	418.064	176.283	492.817	317.921	235.459	582.299	408.059	469.054	396.433	226.808	356.302	456.048	342.083	515.29	166.979	395.909	407.748	643.324	164.316	276.242	321.568
ePE	PE(40:7e)	372.209	252.947	312.776	257.264	331.513	326.707	241.198	301.788	254.494	143.943	315.462	526.425	442.105	305.178	309.903	428.517	358.899	457.658	339.399	223.147	302.988	417.38	163.235	395.139	359.345	228.227	231.261	307.758	101.602	211.455	308.47	258.306	257.77	491.277	85.4784	215.861	116.053	243.267	168.677	496.811	408.023	125.836	135.208	357.348	246.482	121.368	195.338	372.633
PI	PI(38:4)	1000.48	764.196	1316.76	902.043	981.971	730.738	884.241	707.431	1004.57	1463.66	794.188	1049.61	687.859	725.217	987.171	810.387	848.772	862.347	727.653	449.487	807.793	939.819	794.085	908.533	976.368	724.242	930.357	908.978	475.278	830.896	814.663	621.201	864.87	1159.85	1224.94	695.126	565.88	723.244	861.252	1063.38	1302.24	482.215	868.237	1026.04	1296.71	742.556	585.973	751.839
SM	SM(32:1)	342.551	1695.2	804.562	434.938	573.812	226.344	599.294	315.131	853.578	642.393	436.318	686.592	355.746	244.005	376.126	195.258	206.215	281.484	840.421	147.177	541.216	453.489	3107.48	437.417	409.77	951.899	486.586	288.632	408.893	2384.84	414.337	287.477	1643.86	406.944	2070.99	203.4	365.115	1380.27	1258.26	607.307	433.574	1428.83	1561.62	600.993	470.634	1635.62	1491.6	288.972
SM	SM(33:1)	242.812	815.403	464.932	376.08	322.961	212.159	477.851	280.97	341.662	290.463	248.408	349.365	267.42	189.057	307.769	278.043	243.474	144.298	497.411	94.9494	262.124	197.247	2099.59	240.385	276.785	452.267	285.733	176.571	236.951	1677.89	234.739	258.751	753.105	298.82	1403.63	134.789	182.535	911.317	810.738	345.87	285.444	789.947	885.522	428.444	366.082	1207.32	647.816	172.541
SM	SM(34:0)	471.647	1863.51	1339.61	618.61	664.336	265.027	553.056	362.649	2018.26	817.148	446.681	678.987	316.956	274.552	325.883	205.122	269.134	338.809	777	131.322	501.248	433.38	3212.69	358.428	492.904	947.963	489.209	485.193	728.995	3430.59	566.039	333.93	2346.89	584.799	2544.23	386.176	495.987	2119.89	1101.29	551.99	452.114	1487.37	1330.86	681.206	892.797	1712.18	1525.83	337.292
SM	SM(34:1)a	6363.71	22973.5	9290.7	6906.61	7658.76	4007.46	7897.47	5284.95	8702.55	5463.43	6154.27	7669.14	5252.94	3492.43	6790.28	3480.49	4172.4	5459.97	8244.14	3971.57	7107.94	7197.13	19061.8	6226.18	6025.69	9730.97	6754.87	5135.46	6017.41	27088.8	5253.72	3967.74	12846.7	6639.27	14061.1	3235.21	5516.95	13875.5	11259.9	6959.64	5913.52	11537.9	11885.5	8212.68	8494.27	10530.8	15012.8	6160.15
SM	SM(34:2)	1076.87	2059.65	1271.48	1561.32	1308.63	884.181	1659.23	1119.22	973.106	620.252	1081.88	1627.39	1071.23	824.14	1387.15	959.909	1156.32	813.68	1291.07	488.244	955.19	1376.24	3553.27	980.448	1195.81	1422.73	1414.15	879.95	747.756	2900.21	755.137	1099.64	1393.41	1277.35	1687.45	497.341	784.729	2109.92	1570.13	1379.75	1225.21	3591.61	2428.77	1236.74	1260.03	2130.54	3103.19	778.929
SM	SM(35:1)	283.745	553.304	329.696	350.445	362.063	271.058	439.173	292.731	238.78	107.499	266.335	424.253	331.458	206.486	334.155	293.725	264.996	190.559	238.616	148.102	316.773	311.564	704.242	342.157	328.83	277.165	256.976	208.295	179.744	821.795	209.926	261.684	362.139	286.588	292.736	127.711	158.06	544.66	314.9	422.353	274.427	446.375	359.217	339.804	216.238	403.356	627.398	297.384
SM	SM(36:1)	705.211	1542.91	686.748	697.55	931.015	571.903	902.275	453.161	702.548	409.414	720.68	861.408	601.724	469.897	680.867	515.091	520.084	679.251	656.444	367.472	612.368	861.762	1722.09	765.766	729.006	819.443	697.822	661.467	767.551	1754.45	678.872	451.942	931.662	591.024	917.217	399.498	450.421	1052.05	895.559	888.736	615.958	1143.09	944.692	920.124	601.262	1000.97	1696.08	575.639
SM	SM(36:2)	182.554	400.818	207.237	336.39	329.486	199.066	301.343	259.05	228.339	152.958	235.909	351.3	281.405	214.64	274.87	235.642	255.046	211.464	258.199	170.093	189.824	355.364	459.263	248.968	272.089	214.368	324.551	179.07	182.47	458.582	206.842	222.994	215.129	299.93	257.968	159.582	179.276	315.492	287.16	322.716	273.444	506.233	310.321	257.539	205.952	328.801	545.25	165.189
SM	SM(38:1)	354.496	621.599	345.914	339.008	455.549	228.843	356.837	174.97	360.54	211.781	361.038	355.017	246.834	213.751	293.597	179.932	212.097	321.136	336.916	165.451	254.207	384.684	792.41	359.416	314.678	411.812	353.321	188.171	372.583	824.525	409.403	211.187	462.964	286.232	453.762	168.833	217.449	417.815	519.07	415.771	284.994	574.025	677.576	487.364	252.099	665.779	804.405	242.584
SM	SM(38:2)	160.728	253.089	43.6019	202.079	177.786	182.062	197.348	158.228	148.911	104.153	157.072	190.021	216.194	104.439	160.143	136.918	123.343	122.728	137.897	103.052	111.261	218.276	349.751	170.051	143.104	146.925	169.937	43.6019	140.213	325.658	146.206	152.469	153.301	177.341	196.431	105.549	134.03	185.126	225.81	251.401	135.863	354.961	243.131	160.095	106.77	234.345	382.228	91.2356
SM	SM(40:1)	979.48	1720.53	1117.02	1114.22	1022.67	758.617	981.959	512.883	1150.45	609.942	1091.3	1170.68	751.438	522.633	1009.91	523.005	615.631	844.394	1121.54	431.247	925.653	1013.03	3061.63	1076.16	972.03	1210.8	980.001	698.556	1191.32	2354.09	1153.16	574.804	1461.42	907.281	1128.9	477.074	605.003	1532.32	1503.45	1265.61	772.963	2004.45	1907.41	1217.15	939.537	2063.22	2107.9	853.255
SM	SM(40:2)	417.749	749.121	521.968	747.793	524.052	539.235	562.84	439.602	473.648	263.235	445.632	658.905	607.559	401.844	598.306	489.194	401.33	360.003	481.082	244.516	380.371	661.015	1161.03	475.51	453.644	623.181	509.531	328.714	350.171	980.52	434.47	399.588	485.292	577.362	470.45	223.46	294.656	694.785	617.583	577.95	513.143	1353.94	497.306	490.301	346.477	1073.24	477.289	354.664
SM	SM(41:1)	216.711	505.854	254.392	283.44	217.39	63.2491	319.469	176.905	362.425	249.059	289.186	309.257	203.456	138.367	244.439	139.764	156.199	280.907	456.142	97.371	226.85	212.257	1536	247.79	301.712	357.3	246.078	156.771	365.497	875.463	372.584	174.224	400.244	229.438	519.665	84.2748	166.748	494.983	564.268	278.616	191.171	1043.08	966.602	322.997	254.333	1235.64	868.955	191.986
SM	SM(42:1)b	2062.45	3216.14	2331.25	2490.94	2099.79	1542.08	2313.02	1537	2127.51	896.619	2175.41	2524.99	1570.3	1271.63	2181.57	1222.66	1375.27	1727.89	2115.01	755.451	2106.33	1931.1	3985.13	1893.15	1942.15	2645.52	1973.6	1459.26	1954.6	4743.31	1965.33	1236.64	3058.07	1640.3	1802.36	823.199	1208.9	3532.82	2339.23	2250.41	1521.01	3362.05	3055.64	2176.04	1789.75	2866.89	4167.4	1805.41
SM	SM(42:2)b	1714.6	5917.54	3662.56	1857.55	2550.31	1059.97	1893.59	1171.77	3619.18	3010.35	1842.33	2528.35	1186.58	929.962	1332.57	586.963	793.664	1664.31	3521.51	447.871	2358.77	1593.25	8722.08	1535.79	1573.13	3334.79	1961.54	1486.7	2624.92	12214.6	2187.96	957.659	9542.12	1698.19	10693.6	1187.08	2099.79	9110.33	4361.92	2061.19	1534.07	6406.09	6220.73	2530.42	3210.77	6877.57	8289.71	1280.04
SM	SM(42:3)	825.391	2922.38	1965.25	1302.4	1053.71	662.165	1166.47	488.45	2159.66	1208.91	774.012	1243.92	782.971	515.805	735.723	331.639	384.317	561.14	1334.75	204.661	1221.36	778.907	4483.89	633.061	766.035	2198.37	1025.09	852.978	1018.91	5639.22	807.723	531.221	3848.91	865.783	4067.27	600.468	1138.95	3546.3	1969.43	1051.84	853.038	2725.07	2820.84	1199.58	1214.52	2717.57	3052.3	477.385
SM+O	SM(34:1)+Ob	182.058	234.618	163.052	233.419	204.428	149.401	164.768	184.085	137.769	82.4158	175.448	173.045	187.232	129.404	211.691	139.737	174.398	131.408	159.069	90.497	160.622	189.12	448.945	191.245	134.105	199.253	162.917	119.96	41.2488	320.908	179.826	156.063	143.308	201.263	174.263	62.235	77.8783	251.073	260.441	199.329	164.492	215.219	180.306	184.852	167.327	154.148	402.478	140.357
Cer	Cer(34:1)	38.3333	437.518	232.512	125.255	251.991	38.3333	195.075	101.482	197.977	229.243	127.3	192.54	117.899	149.234	143.632	38.3333	38.3333	60.6593	844.584	40.0215	134.357	143.34	4007.63	84.5958	38.3333	264.883	135.233	38.3333	145.018	1908.86	38.3333	66.4333	693.562	147.069	775.093	54.0332	173.535	1354.21	837.593	233.606	124.305	2505.08	982.82	161.564	226.303	1212.79	1458.64	74.6113
Cer	Cer(42:2)a	34.5102	265.517	34.5102	141.355	159.874	34.5102	144.591	69.5083	140.661	217.17	137.567	139.647	108.109	94.2188	119.387	34.5102	34.5102	68.3901	595.126	34.5102	126.813	134.243	2300.24	99.3348	34.5102	149.465	155.495	34.5102	195.242	1695.84	34.5102	64.8148	599.766	94.6002	839.405	66.085	165.241	867.727	544.296	132.861	102.616	1169.99	674.457	118.133	181.932	768.055	646.643	60.9374
Gcer	G1Cer(42:1)	29.8029	798.413	313.6	29.8029	29.8029	29.8029	190.784	83.6335	410.1	437.054	117.638	203.682	79.4479	45.4882	75.7247	29.8029	41.7944	51.8164	311.709	29.8029	160.762	48.5292	1786.71	69.9686	29.8029	590.648	29.8029	29.8029	213.249	1890.54	29.8029	29.8029	971.51	138.429	870.979	29.8029	167.242	1009.34	396.807	161.455	89.6844	919.569	624.326	151.934	181.017	568.452	362.56	49.9715
Gcer	G3Cer(34:1)	34.1478	361.635	343.965	34.1478	34.1478	34.1478	34.1478	79.4044	323.7	78.9356	128.674	164.338	98.1854	102.075	137.622	75.5626	103.221	113.131	173.875	51.8749	143.321	191.818	1129.63	109.852	34.1478	360.634	34.1478	139.07	167.05	821.821	34.1478	95.0952	608.292	129.482	422.122	93.0495	133.557	633.294	274.375	202.44	180.409	361.762	349.781	191.316	154.855	306.032	456.689	109.848
Gcer	G3Cer(42:1)	189.047	230.547	280.322	206.929	208.186	189.681	219.046	201.151	308.297	77.7168	299.772	322.687	235.235	227.49	287.739	142.353	125.669	197.849	158.841	97.5599	248.577	298.813	441.534	228.949	170.187	290.079	206.615	216.425	251.081	331.953	228.066	187.37	302.563	223.419	93.9746	155.156	159.328	368.204	159.52	297.721	221.23	226.912	218.855	380.406	122.503	182.138	387.257	190.043
Ch	Ch	2427.54	2917.13	3128.99	2169.74	2313.22	1739.67	1807.47	2205.16	2392.91	2448.95	1828.76	1928.61	1802.77	1448.68	1656.82	3969.61	1678.54	1159.25	3026.59	1407.55	2236.96	1887.46	9032.98	2129.4	2132.63	2539.83	1987.11	2100.96	2203.86	7075.81	1975.47	2524.93	6861.55	2034.04	4872.57	1917.28	2455.32	4598.82	2958.73	1946.14	1445.98	4166.19	3875.35	1758.98	2119.59	5062.21	2849.35	1778.61
ChE	ChE(18:1)	2898.72	5732.98	3601.86	2369.47	1779.04	294.367	3195.56	1745.44	4903.75	8889.81	3295.89	2890.67	1744.65	1939.58	2295.34	2633.93	1715.26	2108.48	3299.21	922.248	2803.75	2565.09	8369.84	3574.95	3446.34	3083.2	3573.79	294.367	2754.04	5839.1	3485.51	2046.39	7636.02	2713.14	11582.7	1268.41	3137.19	6308.78	4261.23	2510.29	2096.73	9112.55	8460.78	3379.76	9580.43	13571.2	10136	1573.37
ChE	ChE(18:2)	24750.6	33660.5	19384	19957.2	12011.7	6889.22	23589.7	9243.59	44508.4	31776.1	27998.6	13926.6	9016.08	15253	20901.1	17917.3	10888.1	18829.6	21976	7898.84	20264.2	22541.7	69047.6	24947.5	24972	25634.7	20753.1	6745.31	23229.6	30539	30086	13494.2	42255.8	17894.4	38658.2	6003.42	18647.8	34816.3	33635.3	15990.4	16299.6	40126.9	39741.1	24109.1	26165.6	62022.5	50985.1	12889.8
ChE	ChE(18:3)	39.743	2612.56	39.743	39.743	39.743	39.743	997	39.743	2022.36	3046.99	1557.62	754.974	39.743	252.496	491.715	381.617	181.83	800.688	855.269	158.046	655.202	969.266	3810.88	1353.79	39.743	1074.28	1245.51	39.743	961.807	1508.63	1109.04	39.743	2370.11	743.978	3671.57	39.743	764.419	2096.8	1323.01	640.877	412.406	2904.13	2151.73	1327.64	1051.33	2794.52	3402.81	365.565
ChE	ChE(20:3)	2000.72	13829.7	5546.78	1036.48	85.717	85.717	6968.23	85.717	13938.9	49267.7	1956.08	3394.12	583.773	428.966	785.712	515.232	1181.71	876.099	1295.93	275.78	2970.77	1269.49	10592.6	5277.03	2793.18	2919.86	4652.05	85.717	1324.82	4573.02	2391.35	852.67	25551.8	3577.91	50248.1	85.717	2094.56	8077.15	6597.72	1518.76	771.137	8482.68	9967.66	3443.41	12892.5	13870.9	7059.05	469.766
ChE	ChE(20:4)	13114.8	22588.3	8646.21	12352.8	6326.48	2672.25	13158.2	3978.73	15262.4	26797.2	13641.9	12492.7	3671.28	2888.59	10189.5	4187.94	2276.22	11631.7	11248.3	2592.33	10035.1	14672.7	35335.6	12892.7	13589.7	12617.2	13630.3	2276.62	13090.7	21647.2	16380.4	5625.7	30711.8	7466.66	24505.9	1826.28	11347.9	27999	21138	9620.69	6328.65	22988.6	24847.3	14584.7	14077.8	30789.6	40071.8	7437.82
ChE	ChE(20:5)	6020.1	18017	4252.82	4971.68	4505.12	1697.98	7945.84	2127.13	8779.42	25241	9819.79	8756.9	1464.77	1366.74	1277.07	1104.64	600.527	7061.19	9015.18	985.12	6036.26	3215.85	30906	9087.3	6380.96	7287.03	7836.69	926.194	5035.28	15522.8	13008.9	3794.58	24446.8	2844	28587	1184.94	6168.51	26002	13184.2	4124.75	2061.89	19875.6	7306.53	5747.7	2386.62	19752.1	27502.4	5594.27
ChE	ChE(22:4)	48.5634	7421.25	4620.79	48.5634	48.5634	48.5634	2786.82	48.5634	7905.4	55623.1	48.5634	1000.9	48.5634	48.5634	96.0379	48.5634	204.444	228.392	314.178	48.5634	1007.12	63.3549	2675.09	1348.75	785.022	920.561	1861.69	48.5634	48.5634	1543.49	761.337	48.5634	11947.8	764.608	86166.8	48.5634	1294.65	2553.87	3542.46	48.5634	177.477	1684.14	4379.95	1130.68	6466.46	7969.25	819.876	89.0514
ChE	ChE(22:5)a	1416.27	20922.6	11254.8	41.1962	41.1962	41.1962	6097.74	41.1962	19914.7	85707.8	643.541	3642.55	41.1962	309.1	198.522	270.654	529.934	1014.96	769.5	41.1962	2584.26	128.441	6072.73	2955.43	2182.79	3267.8	5333.41	41.1962	958.063	4489.24	3537.59	41.1962	52960.4	2320.49	132580	41.1962	3344.24	9167.69	5918.84	895.225	858.576	6730.81	2483.7	2919.78	9970.02	7027.42	2621.79	345.797
ChE	ChE(22:6)	4761.66	76587.6	18453.4	2951.37	2047.01	1025.07	9706.76	1430.41	52762.1	130631	9287.96	10030.8	1646.24	1061.09	1398.4	1072.14	1038.03	5886.35	4016.94	707.951	8802.89	3048.03	25244.5	10549.3	5279.06	9928.38	11005.1	710.425	3866.98	12402.7	10941.5	2411.45	92660.1	5774.12	137134	1164.01	7829.48	38659.3	17341	5560.44	2230.76	15850.4	13662.3	10239.1	15858.9	24087.4	21475.4	3032.58
DG	DG(38:4)	102.718	549.525	493.245	731.359	627.821	576.138	102.718	494.869	481.905	102.718	444.81	745.06	656.937	527.24	661.249	1534.39	612.791	581.48	403.651	280.843	448.085	715.156	278.167	623.35	102.718	393.256	382.196	385.969	102.718	503.306	537.017	375.516	476.526	675.167	145.094	366.846	316.16	410.468	254.481	660.497	905.784	205.315	365.646	424.021	376.879	145.88	317.573	412.833
TG	TG(48:0)b	191.916	906.932	968.073	191.916	191.916	191.916	191.916	226.417	939.122	857.331	1095.22	588.939	630.886	298.487	489.844	626.936	548.58	294.601	954.152	219.958	329.475	469.818	1733.24	370.273	191.916	560.839	191.916	907.728	735.331	755.862	680.48	265.302	636.945	626.842	635.289	1624.94	372.631	973.698	617.77	304.675	410.338	1542.03	1187.07	674.36	794.432	3882.62	774.367	434.491
TG	TG(48:1)	957.091	1722.78	1483.86	203.3	594.703	203.3	894.332	259.353	2528.44	2041.34	4980.34	1627.21	1417.42	495.356	761.262	1373.92	1675.01	412.25	2225.75	240.766	511.335	1332.9	4173.98	709.972	675.706	968.255	764.186	1231	1764.15	1650.17	1256.62	442.017	1237.03	1302.66	1566.29	5831.97	1120.42	2697.36	911.624	674.099	1027.02	2361.79	2195.1	1471.66	1195.57	13663.8	1965.04	981.655
TG	TG(48:2)	68.0757	663.402	555.546	68.0757	68.0757	68.0757	68.0757	68.0757	1300.82	1033.68	2864.51	466.561	406.71	237.266	382.274	324.027	481.357	148.783	988.579	85.5082	146.573	720.738	1431.34	268.695	68.0757	479.598	68.0757	68.0757	1128.55	666.094	536.051	191.328	493.214	680.719	733.187	2093.06	743.994	776.187	313.976	309.901	511.212	886.401	1024.94	560.488	505.036	2528.94	782.77	440.723
TG	TG(50:0)b	188.401	688.07	1050.15	188.401	188.401	188.401	627.489	270.032	841.262	1402.39	746.885	720.713	540.902	230.152	726.213	778.591	567.239	259.699	988.787	192.127	400.71	512.785	1925.41	502.608	188.401	188.401	188.401	583.004	755.344	834.783	790.298	308.686	778.337	542.295	1130.84	1166.7	471.917	1340.16	696.556	442.202	349.445	1838.62	1038.05	457.718	664.269	4081.39	745.814	451.223
TG	TG(50:1)	3599.85	6137.13	7389.12	1790.85	2873.69	1081.22	2955.39	1101.3	13181	11750	20132.4	5771.61	6226.46	1067.96	1576.23	2947.77	8082.86	1257.03	8275.67	972.046	1727.28	4855.92	14900.9	2359.75	2613.16	3614.19	3067.62	6404.48	6662.22	7131.19	5937.17	1742.52	5420.29	5778.67	10213.9	23473.3	3676.81	14818.9	5128.02	3644.94	2052.29	11766.3	8699.41	6227.21	6021.78	27718.5	11155.4	2895.66
TG	TG(50:2)	2880.65	5077.62	2732.87	1595.94	2168.9	229.726	2294.8	681.286	6595	7127.62	24068.7	3248.66	3010.93	1066.22	1620.19	2539.5	3139.83	1008.32	4475.19	365.255	901.709	3533.77	9044.28	1492.16	1912.29	2696.82	2043.15	1992.52	7351.56	5873.29	3916.86	922.673	3245.13	3040.74	6429.64	24546.6	3578.57	7500.04	1904.88	1779.17	2400.13	9301.66	9598.01	3412.59	3314.2	25936.6	10356.4	1741.24
TG	TG(50:3)	1166.36	2004.39	1216.66	657.243	717.835	179.405	1198.7	276.373	2915.53	2645.03	5594.63	1273.63	822.625	501.633	923.589	965.225	1199.73	707.519	1494.18	210.499	386.847	1338.94	4255.7	737.875	886.979	1297.01	704.972	711.247	2552.93	1831.34	1390.47	352.485	1466.57	1145.2	2646.49	3804.63	1575.14	2250.41	867.375	635.221	1183.94	3572.76	2978.22	1338.23	1650.1	14235.1	3599.49	728.954
TG	TG(52:1)	1332.68	2984.95	5004.39	776.216	1132.91	248.41	1512.85	448.448	4463.01	4361.88	4664.69	3162.93	2099.44	670.652	986.9	1983.86	3746.6	967.92	3822.66	344.27	1296.03	2242.86	8324.58	1721.96	248.41	1867.08	248.41	3452.57	2541.2	4028.22	3276.75	537.935	2818.12	1919.74	3954.1	9127.69	1242.12	9072.62	2404.21	1344.02	1300.61	11814.1	3500.49	2415.79	3422.35	31813.1	7685.26	1814.28
TG	TG(52:2)	15460.9	23300	22021.1	7837.83	13515.9	3153.76	12153	2138.96	29948.7	22933	46288.7	20109	18406.2	2623.23	7677.28	7943.07	25591	7670.03	22926.1	2917.89	6924.12	19246.2	48841.5	9043.13	12933.7	15754.6	8594.52	20277.1	37674.6	69180.1	24278.3	3194.09	17263.7	18284.8	23507	46581.9	14612.5	31390.5	16677.5	10857.3	10149.4	33099.8	28981.5	20431.4	26017.6	79794.3	35031.5	9851.85
TG	TG(52:3)	13314	14805.9	17351.5	5736.36	7690.37	1962.86	10728.6	1735.03	28155.1	17812.6	37989.8	13947.6	12971.9	2057	6754.38	4770.05	18820	6141.97	13315.5	2626.16	5461.75	12150.4	41945.9	7894.01	10479.9	13965.1	6452.57	12291.2	25296.9	18280.7	15811	2734.92	453.532	13661	19181.8	30326.7	13637.6	23356.3	14320	5269.44	8353.85	29107.6	23637.4	11616.7	16399.3	61963.5	30822	5518.7
TG	TG(52:4)a	1787.77	1907.08	1905.67	651.754	994.589	238.279	1396.47	399.675	4046.6	2112	4958.76	1227.59	1149.9	567.329	897.846	860.218	1733.59	1129.73	1424.97	435.681	741.965	1419.29	8098.77	1141.89	1494.33	1821.71	718.425	1433.48	2685.57	1927.67	1598.63	616.868	1656.31	1658.23	2778.58	2615.4	1809.38	2034.72	2068.86	883.734	1090.37	11012.9	9311.52	1484.23	2747.4	17704.5	10569.6	675.545
TG	TG(54:2)	1377.75	2322.45	4896.89	746.189	1066.23	137.358	1170.83	361.106	4625.82	4050.56	10876.3	2778.31	1977.66	541.617	761.637	1783.21	4160.35	1084.22	3832.89	335.468	860.914	2233.03	8259.44	1341.03	137.358	1812.64	137.358	3116.04	3431.37	3577.44	2568.34	416	2824.12	1949.88	4404.29	8467.17	1520.52	7733.79	2400.83	942.673	1292.86	9105.68	3736.98	2561.44	4383.22	34246.6	9069.78	1661.15
TG	TG(54:3)	4273.55	4398.66	4918.43	1873.18	2187.48	620.255	2238.8	669.567	11406.6	10746	27932	4337.56	3650.84	890.723	1641.98	3177.22	12879.9	1870.1	6384.01	606.382	987.07	4470.31	9213.54	2036.19	2838.42	3845.63	1666.66	4115	9531.83	4985.32	4125.52	939.798	3845.58	4215.91	10760	16982.2	4137.01	10171.1	2951.21	1338.75	2316.67	11157.8	11165.9	4355.54	11020.6	46189.5	13678	3037.89
TG	TG(54:4)a	3241.74	4183.92	4180.85	1346.98	1674.35	167.098	1941.35	630.744	12451.5	5782.01	23596.7	3366.54	2806.98	801.258	1444.95	2014.55	4579.48	1904.34	3745.91	565.881	818.365	3179.09	7512.77	1788.81	2649.47	3376.1	1396.43	2814.63	7386.18	3477.89	3327.4	813.842	3638.46	3585.8	10471.7	11680.8	3993.56	5066.11	3134.96	1383.94	2032.18	11938.3	10847.5	3057.59	10510.9	35886	13997.9	1601.24
TG	TG(54:5)a	913.797	953.501	1011.15	130.273	449.776	130.273	597.82	226.009	2450.15	1895.28	3516.85	693.553	579.135	226.675	421.942	440.263	962.656	674.437	831.491	163.853	242.274	682.412	2290.87	555.214	808.281	946.833	130.273	680.285	1526.65	708.309	724.237	247.94	983.45	857.765	2532.04	1350.63	1208.27	1079.99	939.976	396.124	496.504	2807.63	2293.39	691.443	1588.85	10559.9	2448.55	337.358
TG	TG(54:5)b	746.427	1457.15	1019.73	108.975	662.259	108.975	540.545	108.975	1474.2	2295.81	1352.79	750.942	314.446	219.326	321.768	469.208	390.44	444.486	932.821	128.344	420.015	785.38	1413.25	489.789	650.931	695.324	712.25	108.975	1651.39	1308.51	904.437	246.422	961.51	425.095	2439.68	1246.29	800.991	1382.93	871.46	444.474	415.348	1426.51	1238.28	721.964	900.378	3464.29	1721.75	416.486
TG	TG(56:5)b	464.126	450.255	654.093	100.793	420.633	100.793	497.991	211.749	1038.21	1268.13	835.626	524.859	280.051	229.326	307.747	465.638	417.455	322.697	491.419	100.793	371.809	545.687	887.91	386.552	100.793	390.055	100.793	100.793	1238.95	632.986	527.54	301.012	474.646	380.645	1391.03	551.308	627.163	693.889	684.046	416.477	422.682	649.41	664.746	367.856	720.074	1692.63	734.073	277.369
TG	TG(56:6)a	606.407	999.81	1094.79	116.664	668.52	116.664	579.148	131.311	1254.07	1577.41	1585.53	745.203	368.476	258.12	208.925	389.241	566.737	374.937	878.097	116.664	420.229	611.674	1466.88	495.592	589.8	680.212	551.758	628.892	1637.18	1122.08	892.588	273.799	791.179	372.352	2608.92	1298.89	838.348	1149.68	892.708	341.565	454.093	1301.07	845.876	649.452	791.02	3083.47	1333.52	450.698
TG	TG(56:7)b	853.21	1957.63	1122.62	716.623	970.929	138.585	931.092	211.188	2086.56	2008.15	2754.82	1039.41	567.802	395.707	385.221	612.209	761.732	723.54	1245.9	138.585	576.105	423.236	2673.87	668.006	813.03	895.676	754.473	659.193	1875.73	2006.64	1860.88	252.846	1198.4	571.49	2974.35	2827.88	979.53	2017.48	1315.33	625.588	791.527	2646.55	1058.74	861.544	1036.58	8861.41	2992.18	560.369
TG	TG(56:8)b	62.5495	1006.07	670.05	62.5495	421.762	62.5495	549.115	62.5495	1531.96	939.926	1309.08	553.134	229.033	263.368	231.573	261.857	327.519	481.476	541.904	89.1336	357.235	222.935	2424.62	412.373	465.76	573.806	395.987	62.5495	762.402	975.816	734.917	148.366	864.763	391.532	1226.08	831.432	621.106	1031.77	905.935	336.542	453.001	1856.73	815.64	483.669	629.933	3451.18	2011.47	286.048
Only lipids detected at least more than half of samples within each LC/MS are listed as quantified data
Phospholipids and sphingolipids are normalized to 16:0/16:0 PC-d6 and neutral lipids are normalized to 16:0/16:0/16:0-13C3
[truncated: 124 more columns]

## Sheet: Supplemental table 3
Table S3 Average values and standard deviations of the levels of lipid molecules (nontargeted LC/MS)
		TAAA														TNAA														AAAA														CNTA
	Area	Normal		Border		p-value		FDR		Aneurysm		p-value		FDR		Normal		Border		p-value		FDR		Aneurysm		p-value		FDR		Normal		Border		p-value		FDR		Aneurysm		p-value		FDR		Normal		p-value		p-value
Class	Lipid ID	ave	sd	ave	sd	vs Normal		vs Normal		ave	sd	vs Normal		vs Normal		ave	sd	ave	sd	vs Normal		vs Normal		ave	sd	vs Normal		vs Normal		ave	sd	ave	sd	vs Normal		vs Normal		ave	sd	vs Normal		vs Normal		ave	sd	vs TAAA		vs TNAA
LPC	LPC(16:0)	358.443	621.975	352.702	325.505	0.967675		0.967675		744.446	717.53	0.0391955	SS	0.0712645		90.9312	72.7441	108.456	136.675	0.645138		1.56397		56.6781	23.7525	0.11037		0.981066		2238.97	1601.01	2086.39	2261.05	0.865317		1.08165		938.193	982.478	0.0670428		0.412571		45.8191	14.3935	0.0217858	SS	0.0406094	SS
LPC	LPC(18:0)	196.793	319.763	218.878	206.722	0.772142		0.857936		504.758	543.804	0.0125998	SS	0.0479992		63.7637	46.1595	63.2357	52.812	0.976168		0.988524		37.3672	9.88642	0.0540539		1.44144		980.464	613.886	1171.36	1279.89	0.672412		1.16941		616.509	612.729	0.220759		0.39246		35.25	5.88116	0.0211692	SS	0.0391946	SS
PC	PC(32:0)	792.991	484.872	1016.22	557.692	0.125368		0.557189		1344	733.929	0.00174094	SS	0.015475		592.58	178.861	713.481	215.936	0.0936893		3.74757		652.74	133.795	0.300556		1.20222		2693.95	1943.42	2773.39	2373.79	0.937137		1.07101		1340.4	1030.35	0.103297		0.375626		475.971	141.262	0.00766706	SS	0.1092
PC	PC(34:0)	179.02	81.2916	212.582	88.7149	0.157362		0.547345		285.36	145.753	0.00142095	SS	0.018946		153.669	29.6666	167.024	44.3811	0.317248		2.53798		155.461	31.16	0.867906		1.06819		444.159	327.018	534.345	412.949	0.60251		1.26844		328.588	247.009	0.416496		0.462773		142.265	47.4845	0.134248		0.552515
PC	PC(34:1)	1905.74	628.335	2007.38	887.909	0.628712		0.798365		2411.79	1180.87	0.0495382	SS	0.0843203		1792.87	343.226	1914.2	354.389	0.336299		2.44581		1800.83	294.807	0.944835		0.981647		4247.09	2785.46	4306.34	3228.05	0.966387		1.00404		2206.08	1507.25	0.0893124		0.476333		2267.57	534.572	0.135448		0.0464921	SS
PC	PC(34:2)	834.192	733.791	1012.17	511.748	0.321732		0.494972		1598.2	1014.94	0.00230966	SS	0.0153977		622.813	226.275	719.295	406.857	0.402105		2.14456		615.502	188.825	0.922498		1.025		3134.62	2123.31	3305.21	2524.51	0.875156		1.0608		1724.92	1402.15	0.129209		0.369168		542.008	197.769	0.087469		0.394666
PC	PC(36:1)	598.532	160.389	601.147	207.571	0.958974		0.971113		703.953	271.085	0.081952		0.123701		550.843	106.475	571.002	127.081	0.629175		1.62368		521.608	117.783	0.462145		1.15536		1106.13	755.869	1168.55	848.514	0.86809		1.06842		651.606	484.489	0.163431		0.384544		709.5	224.93	0.227488		0.0936729
PC	PC(36:2)	720.788	602.987	835.866	428.645	0.436972		0.592505		1243.61	717.041	0.00531994	SS	0.0265997		492.551	201.82	545.48	310.651	0.565032		1.67417		470.325	150.277	0.731592		0.991989		2722.76	2179.33	2734.83	2142.95	0.990583		1.00312		1518.67	1387.52	0.196839		0.374931		375.382	138.993	0.0143947	SS	0.124729
PC	PC(36:3)a	155.321	192.687	215.983	223.061	0.293243		0.499137		372.7	381.281	0.00929255	SS	0.0413002		80.7701	40.7325	108.34	74.8396	0.194526		2.59368		74.8636	35.4176	0.667326		1.00728		915.476	799.155	768.618	720.656	0.686459		1.16844		359.419	312.385	0.0964044		0.428464		70.6794	19.4516	0.0444009	SS	0.442597
PC	PC(36:3)b	236.488	112.353	247.472	96.2168	0.707333		0.844577		308.325	150.391	0.0498724	SS	0.0831207		254.406	69.4247	269.563	90.8607	0.596671		1.59112		243.407	69.873	0.657159		1.01101		540.55	315.709	619.24	459.441	0.663836		1.18015		315.018	254.059	0.119421		0.36745		206.449	84.6957	0.43748		0.197575
PC	PC(36:4)b	1050.21	245.217	972.441	262.515	0.270972		0.492677		1099.03	426.712	0.600487		0.608088		1225.03	346.29	1243.07	268.217	0.873533		1.14562		1205.2	331.716	0.869756		1.03851		1554.97	758.034	1667.95	1031.73	0.786522		1.10389		962.851	629.364	0.0938622		0.441705		1532.2	466.498	0.0224356	SS	0.131447
PC	PC(38:3)	208.349	99.0008	225.092	82.2453	0.512012		0.671491		262.313	108.417	0.0620686		0.101336		226.858	67.8119	221.709	67.5347	0.8325		1.21091		199.186	46.3261	0.201582		1.1519		415.435	256.067	456.262	309.473	0.757406		1.16524		254.662	202.792	0.164987		0.377114		181.033	88.8319	0.477209		0.23084
PC	PC(38:4)a	115.401	36.7606	103.242	43.8462	0.277298		0.492973		107.063	56.4327	0.515966		0.536069		169.362	50.6966	172.614	58.3057	0.86732		1.17603		168.954	59.2373	0.983215		0.995661		161.447	54.8745	186.388	128.108	0.572861		1.43215		94.1879	61.7856	0.0234832	SS	0.313109		223.756	85.6768	0.00862199	SS	0.132612
PC	PC(38:4)b	846.275	198.906	825.045	208.164	0.706516		0.856383		905.489	319.821	0.409089		0.454543		881.917	225.548	914.283	197.58	0.6744		1.41979		870.294	213.678	0.882181		1.02282		1214.16	515.403	1290.95	676.349	0.782267		1.11752		844.356	469.423	0.130789		0.360796		1082.82	388.35	0.13594		0.21067
PC	PC(38:5)a	154.797	88.6746	183.319	60.0037	0.187369		0.53534		250.136	143.859	0.00436386	SS	0.0249363		147.003	47.6532	159.889	46.4957	0.449603		1.89307		149.196	34.7037	0.885194		1.01165		425.947	272.942	418.595	305.816	0.956748		1.03432		250.574	170.86	0.137356		0.343389		178.15	38.8201	0.312935		0.114197
PC	PC(38:6)	271.87	171.798	274.804	127.462	0.945047		0.969279		479.687	395.017	0.0131426	SS	0.0438086		213.721	80.7934	236.661	83.5757	0.439015		2.06595		196.173	60.8502	0.501696		1.08475		732.175	402.156	958.089	675.642	0.376227		1.77048		547.77	447.062	0.360488		0.417957		196.687	58.2078	0.0743558		0.574743
PC	PC(40:6)	175.533	89.363	183.833	71.7903	0.715103		0.841298		268.952	214.887	0.036812	SS	0.0684874		134.608	33.9448	133.855	40.7447	0.954902		1.07595		117.399	29.7478	0.141659		0.871748		414.843	248.788	540.712	391.005	0.404189		1.70185		304.698	253.594	0.359204		0.422593		120.535	47.7747	0.0370484	SS	0.478121
ePC	PC(36:5e)	247.158	75.7346	228.553	79.8634	0.389282		0.576714		275.326	134.26	0.33601		0.384012		326.709	83.1928	296.18	75.6253	0.293637		2.6101		266.716	74.6278	0.0419834	SS	1.67934		418.094	192.235	504.309	335.077	0.488901		1.70053		232.62	195.753	0.0566596		0.41207		353.213	149.069	0.0885413		0.653502
PE	PE(36:1)	210.192	57.2917	215.539	66.1783	0.753917		0.86162		224.98	82.9664	0.443235		0.479173		205.572	60.025	246.847	58.0502	0.0604555		4.83644		238.935	45.9676	0.0953332		1.08952		332.065	138.996	292.412	186.535	0.602356		1.30239		202.885	82.3045	0.0396543	SS	0.396543		218.9	63.7552	0.738106		0.637449
PE	PE(38:4)b	506.294	128.417	487.709	154.098	0.634054		0.792567		481.448	165.216	0.536834		0.550599		504.325	123.799	577.946	120.838	0.10294		2.74507		561.911	146.915	0.232136		1.23806		622.482	236.837	537.698	263.737	0.473361		1.72131		403.929	197.753	0.0525053		0.420042		541.232	132.782	0.528383		0.53099
PE	PE(40:6)	189.212	53.0675	165.428	51.3123	0.105694		0.704623		164.611	61.3827	0.120598		0.166343		186.092	46.5946	190.845	43.6198	0.770749		1.34043		182.033	51.2342	0.814243		1.03396		217.995	115.87	199.379	136.538	0.75258		1.18052		138.466	60.728	0.107352		0.357841		194.913	78.0711	0.851689		0.776834
ePE	PE(36:5e)	727.009	187.443	643.969	218.771	0.142914		0.519686		626.083	233.125	0.0837015		0.124002		849.059	222.978	879.216	180.104	0.683774		1.40261		879.369	251.917	0.7176		0.989793		789.123	147.378	710.34	342.69	0.50679		1.55935		490.005	240.418	0.00388109	SS	0.155243		834.267	272.262	0.326583		0.898143
ePE	PE(38:5e)a	136.925	45.5669	126.168	50.4179	0.418848		0.598354		124.04	52.3514	0.338476		0.381381		230.093	62.4824	222.465	70.0418	0.747611		1.32909		230.085	78.6872	0.999739		0.999739		171.92	68.1772	153.148	65.6573	0.556351		1.43574		79.1886	51.4432	0.0068165	SS	0.181773		287.656	94.314	0.00234954	SS	0.152025
ePE	PE(38:5e)b	1314.57	345.725	1050.95	460.107	0.0211785	SS	0.847141		839.491	446.399	5.27912e-05	SS	0.00211165		1633.64	337.854	1540.13	372.312	0.463657		1.68602		1501.53	387.014	0.305191		1.10978		659.343	249.337	657.819	425.574	0.992306		0.992306		479.328	296.428	0.170206		0.358329		2124.03	632.342	0.0079818	SS	0.0713498
ePE	PE(38:6e)a	335.156	103.926	359.79	118.29	0.423613		0.594544		378.204	151.653	0.222804		0.27422		363.065	94.6968	391.778	97.9074	0.40882		2.0441		382.73	85.4127	0.544231		0.98951		592.953	187.883	475.909	268.427	0.279178		1.39589		290.995	147.948	0.00234992	SS	0.187993		492.89	121.836	0.0076046	SS	0.0234178	SS
ePE	PE(40:7e)	324.178	91.5208	245.418	113.995	0.00740341	SS	0.592273		202.235	88.1385	9.47414e-06	SS	0.000757931		448.939	163.389	392.956	104.144	0.276427		2.76427		394.549	121.768	0.304967		1.16178		186.079	41.4686	201.829	93.4903	0.627474		1.25495		152.671	79.5578	0.252335		0.380883		667.76	276.589	0.00955446	SS	0.0686791
PI	PI(38:4)	881.209	206.203	837.562	229.682	0.469735		0.626313		925.061	394.259	0.601507		0.601507		1010.8	231.608	1080.83	208.991	0.383989		2.19422		1003	274.211	0.930106		1.00552		1114.88	442.852	1190.25	608.686	0.758501		1.14491		750.534	445.304	0.0972699		0.409558		1220.15	427.948	0.0625067		0.231032
SM	SM(32:1)	616.531	622.36	850.134	607.66	0.175483		0.51995		1004.45	600.84	0.0251068	SS	0.055793		261.986	62.8928	308.765	153.906	0.253648		2.89883		244.129	119.41	0.582805		1.01357		1962.14	1284.04	1856.67	1359.09	0.865276		1.09876		1040.59	755.037	0.0982304		0.392922		209.209	68.4215	0.00425573	SS	0.0953346
SM	SM(33:1)	385.202	392.942	508.045	399.509	0.266293		0.507225		629.706	496.796	0.048618	SS	0.0845531		161.659	63.6961	188.364	97.7581	0.358881		2.2085		149.158	83.4965	0.629143		0.986891		1264.89	910.12	1337.82	1126.28	0.877983		1.04834		674.486	564.758	0.133469		0.355917		146.6	62.0791	0.00804814	SS	0.595668
SM	SM(34:0)	718.502	717.917	1003.71	773.651	0.170715		0.546288		1199.7	757.354	0.0207089	SS	0.0502034		315.961	97.6102	387.707	175.483	0.153667		2.45867		327.532	96.3965	0.737635		0.96739		2187.34	1216.32	2075.07	1344.91	0.851732		1.11703		1481.53	876.513	0.187154		0.365179		243.794	61.9025	0.00380558	SS	0.0470008	SS
SM	SM(34:1)a	7451.24	4522.86	9111.15	4748.78	0.199514		0.532036		9238.39	3493.11	0.118635		0.166505		4656.26	990.707	4973.91	1479.02	0.473796		1.64799		4473.57	1548.69	0.682994		1.01184		19068.7	10493.1	17323.4	11245	0.732955		1.17273		9203.46	4241.16	0.0339945	SS	0.388509		4663.17	762.459	0.00743685	SS	0.985608
SM	SM(34:2)	1254.17	601.672	1458.7	756.252	0.278105		0.483661		1461.08	659.432	0.234493		0.284234		806.119	275.632	855.346	410.274	0.688439		1.3433		715.231	519.856	0.521921		1.04384		2057.1	1036.33	2119.07	1261.65	0.908		1.06823		1270.06	759.861	0.0930915		0.465458		624.805	219.49	0.000156137	SS	0.107777
SM	SM(35:1)	316.746	124.97	323.529	151.877	0.859138		0.916414		290.379	150.112	0.484428		0.509924		196.82	60.1095	198.05	79.7037	0.960647		1.03854		181.002	92.8997	0.55777		0.99159		318.209	152.228	304.782	158.983	0.854607		1.10272		189.21	115.761	0.066281		0.441874		201.883	75.6958	0.00547294	SS	0.873827
SM	SM(36:1)	734.902	315.491	832.943	322.386	0.270218		0.50273		909.535	389.524	0.0744884		0.116845		526.957	90.7705	519.968	158.384	0.876392		1.11288		500.689	207.002	0.626417		1.00227		1327.68	629.767	1471.08	722.495	0.651322		1.24061		1044.95	581.997	0.334995		0.399994		637.394	164.727	0.272654		0.11224
SM	SM(36:2)	264.135	76.1315	271.21	100.193	0.771587		0.869394		287.422	130.602	0.41728		0.457293		184.021	65.8898	177.576	104.603	0.833037		1.19005		163.318	105.063	0.493237		1.09608		327.735	153.701	402.202	234.866	0.415789		1.66316		258.386	127.128	0.315491		0.407086		159.686	51.8974	0.000398112	SS	0.351478
SM	SM(38:1)	330.251	141.731	420.077	179.805	0.0472605	SS	0.54012		495.994	224.147	0.00175826	SS	0.0140661		251.485	54.8896	237.987	86.9848	0.596471		1.64544		228.253	86.1605	0.35269		1.0852		692.835	285.488	797.412	388.593	0.507997		1.50517		581.515	335.058	0.446727		0.489564		277.775	55.1167	0.143294		0.298521
SM	SM(38:2)	163.714	60.8374	179.011	77.5947	0.425028		0.586246		193.371	107.864	0.208955		0.261193		118.792	40.8694	119.56	64.1309	0.967467		1.03197		108.48	67.2699	0.589467		1.00335		233.554	108.885	262.581	171.353	0.658101		1.22437		154.212	108.289	0.136589		0.352487		134.319	31.1483	0.0891585		0.329996
SM	SM(40:1)	1005.25	525.174	1236.11	505.236	0.111612		0.686842		1432.15	664.297	0.0109953	SS	0.0439812		780.659	114.723	754.278	252.191	0.69661		1.32688		738.716	239.82	0.511054		1.04832		1994.45	863.126	2145.1	1012.91	0.731562		1.19439		1589.33	831.351	0.321337		0.408048		809.175	269.426	0.18413		0.782513
SM	SM(40:2)	525.231	188.108	533.562	244.447	0.889118		0.935913		611.185	353.635	0.258459		0.304069		388.383	101.757	395.227	171.873	0.889442		1.07811		352.087	191.026	0.487289		1.1138		714.82	298.36	841.862	410.254	0.445274		1.69628		603.346	328.373	0.452184		0.488847		391.53	154.475	0.0642159		0.959816
SM	SM(41:1)	299.453	282.145	428.647	300.591	0.113494		0.605302		533.472	412.734	0.0170135	SS	0.04861		157.283	43.1327	177.376	73.445	0.342217		2.28144		154.298	59.7005	0.868674		1.05294		718.201	354.062	798.097	427.761	0.662398		1.20436		567.924	334.628	0.365046		0.417195		139.984	61.1247	0.0149571	SS	0.494624
SM	SM(42:1)b	1977.2	699.078	2234.85	911.026	0.249793		0.512396		2303.9	928.306	0.146369		0.195159		1490.43	204.408	1544.7	472.048	0.665369		1.4786		1475.61	434.286	0.897207		1.01094		2993.47	1453.53	2962.13	1522.84	0.964297		1.02858		2116.84	1022.31	0.169477		0.376615		1373.25	546.74	0.023577	SS	0.575474
SM	SM(42:2)b	2312.56	1840.79	3984.74	3224.45	0.0222997	SS	0.594657		4593.19	2945.47	0.00106912	SS	0.0213825		1168.17	438.899	1302.38	556.739	0.451694		1.80678		1145.04	396.159	0.877338		1.03216		8636.25	4951.25	8059.02	5010.92	0.806187		1.11198		5165.72	2949.72	0.105908		0.368377		1199.62	330.441	0.00874057	SS	0.851407
SM	SM(42:3)	1155.87	945.376	1729.64	1302.49	0.0695638		0.618345		1993.67	1165.95	0.00522357	SS	0.0278591		555.854	211.631	613.913	305.277	0.530705		1.63294		548.401	278.667	0.930987		0.993053		4113.38	2373.26	4031.23	2795.21	0.945762		1.05085		2250.47	1510.78	0.0768131		0.438932		506.341	141.516	0.00313638	SS	0.519759
SM+O	SM(34:1)+Ob	179.078	68.6074	175.487	74.3092	0.855789		0.925178		165.021	69.7338	0.461151		0.491895		110.037	27.5254	127.85	34.116	0.11265		2.253		116.736	44.2776	0.597179		0.995298		185.736	73.2777	130.382	92.4619	0.16423		1.87691		89.025	58.975	0.00874051	SS	0.17481		94.8632	54.7523	0.00306542	SS	0.482224
Cer	Cer(34:1)	332.091	801.069	520.932	630.542	0.352958		0.532767		558.001	535.163	0.242907		0.290038		65.627	27.5958	70.6641	42.0813	0.686586		1.37317		52.1568	18.7526	0.129221		0.939787		736.901	515.123	883.295	590.738	0.573344		1.38992		645.276	587.673	0.723035		0.732188		57.4501	16.7266	0.106755		0.397389
Cer	Cer(42:2)a	219.534	458.085	359.903	403.279	0.247303		0.520638		405.551	366.855	0.113041		0.164423		57.6577	23.1224	56.9014	26.351	0.931792		1.08034		55.1487	21.0465	0.751521		0.969704		609.092	374.56	651.407	402.973	0.81687		1.10762		470.934	283.765	0.397355		0.447724		64.8706	17.6468	0.112339		0.422127
Gcer	G1Cer(42:1)	225.236	380.082	361.459	427.563	0.225441		0.500981		463.822	377.312	0.0257506	SS	0.0542117		49.1131	27.6068	50.3659	56.9252	0.935426		1.06906		32.0559	5.64899	0.0392585	SS	3.14068		1100.53	804.608	1084.5	759.369	0.965586		1.01641		667.194	519.155	0.208589		0.388072		31.9031	5.94021	0.0203821	SS	0.040385	SS
Gcer	G3Cer(34:1)	170.065	225.371	244.496	193.639	0.208848		0.522121		251.997	227.839	0.19255		0.248451		86.856	45.4355	82.6776	61.347	0.826371		1.29627		67.9955	48.685	0.26226		1.23416		353.957	196.023	380.565	344.401	0.833872		1.11183		229.76	134.241	0.148492		0.35998		53.0439	12.4886	0.018483	SS	0.0185933	SS
Gcer	G3Cer(42:1)	226	79.5618	228.997	90.2264	0.898296		0.933294		192.063	105.5	0.183847		0.24111		190.366	61.9839	175.027	70.553	0.518503		1.65921		147.622	75.4562	0.084362		1.34979		112.776	81.4482	136.042	96.6463	0.577725		1.32051		103.829	64.7515	0.801082		0.801082		125.468	52.0832	0.000636195	SS	0.0179547	SS
Ch	Ch	2447.7	1535.89	2941.43	1475.62	0.241506		0.522176		3818	2342.64	0.0127196	SS	0.0462531		2054.81	404.494	1951.93	342.119	0.452581		1.72412		2004.92	351.812	0.714542		1.00287		5344.89	2834.48	6391.69	4339.96	0.53387		1.42365		4474.5	2089.41	0.475958		0.507688		1949.11	445.211	0.165613		0.588929
ChE	ChE(18:1)	3148.75	2044.31	4801.27	3359.98	0.0326243	SS	0.652487		6343.31	4737.35	0.00185529	SS	0.013493		1607.95	785.752	1754.61	724.679	0.592425		1.69264		1451.52	608.053	0.54087		1.00627		8194.58	3417.41	8074.24	3596.12	0.941846		1.06123		6517.6	3278.61	0.299866		0.406597		983.215	891.338	0.000297042	SS	0.122595
ChE	ChE(18:2)	21965.7	13418.1	27633.7	13264.5	0.130316		0.521264		39558.9	24404	0.00154404	SS	0.0176462		11765.2	4545.88	12182	5372.25	0.813893		1.3288		10905.7	4690.59	0.600489		0.98039		59769.8	37846.1	68532.8	35882	0.61811		1.26792		49445.7	43582.1	0.589415		0.612379		7589.81	6298.92	0.000385803	SS	0.127411
ChE	ChE(18:3)	882.521	1044.96	1341.52	1013.74	0.113133		0.646476		2681.05	3684.35	0.0154004	SS	0.0473859		293.034	266.061	254.521	303.52	0.705334		1.31225		191.359	229.595	0.261184		1.30592		2923.13	1477.46	3171.89	1996.04	0.758724		1.12404		2160.22	1435.42	0.278453		0.39779		190.508	286.297	0.00645423	SS	0.42131
ChE	ChE(20:3)	5177.04	10268.6	6578.85	9956.3	0.61825		0.797741		9587.52	10432.8	0.125752		0.170511		1041.23	1387.58	851.651	881.449	0.660192		1.50901		264.326	228.14	0.0576565		1.15313		13660.3	11625.5	10312.9	7949.51	0.49558		1.65193		7019.17	6058.25	0.171291		0.351367		346.012	465.386	0.0308894	SS	0.104391
ChE	ChE(20:4)	11360.6	8046.41	16145.9	9075.17	0.0472491	SS	0.629988		23267.9	16731.4	0.00131875	SS	0.0211		5569.75	3056.5	5401.97	3120.35	0.879758		1.0997		4041.16	2485.63	0.137726		0.918176		34700.6	27492.2	33365.6	23748.6	0.913537		1.05917		25596.5	25976.2	0.477258		0.502377		3150.26	4296.67	0.00125502	SS	0.187957
ChE	ChE(20:5)	7260.64	7634.18	10413.2	8502.31	0.161411		0.538037		16731.2	14395	0.00330834	SS	0.020359		1831.67	1445.06	2018.88	1327.13	0.709381		1.28978		1527.7	1192.68	0.52661		1.02753		16904	9090.18	21458.9	20033.3	0.515846		1.47384		11370.1	7401.21	0.18037		0.360739		1297.84	2113.95	0.00170341	SS	0.538908
ChE	ChE(22:4)	3574.22	11316.1	4838.49	15875.2	0.737096		0.854604		6893.58	13026	0.321395		0.372631		269.664	429.744	203.109	426.138	0.66604		1.44009		55.7976	17.2185	0.0854574		1.13943		9270.36	8524.67	5230.93	5350.82	0.262369		1.3993		4741.58	6433.85	0.229459		0.390569		78.3992	62.7193	0.14381		0.124384
ChE	ChE(22:5)a	6861.7	17796.1	9454.12	25556.5	0.666331		0.820099		13714.2	21638.7	0.20735		0.263301		483.062	885.904	493.398	956.702	0.974999		0.999999		66.4435	58.3304	0.102314		1.02314		26793.8	35752.1	18710.2	37459.8	0.640038		1.24886		12183.9	20280.7	0.322005		0.402507		94.4329	103.448	0.0753065		0.127692
ChE	ChE(22:6)	16006.1	30303	17920.8	28676.9	0.815529		0.89373		29590.5	32001.4	0.116612		0.166589		2001.77	1856.98	2696.25	3744.66	0.498873		1.66291		1152.9	595.106	0.119926		0.959407		48760.7	35494.4	42952.5	51817.8	0.77545		1.12793		28951	34173.9	0.241441		0.394189		910.3	1211.79	0.0229943	SS	0.111958
DG	DG(38:4)	532.343	287.526	387.424	194.881	0.0420558	SS	0.672893		383.027	283.497	0.0622325		0.0995719		555.591	187.597	508.896	140.654	0.445004		1.97779		529.585	178.309	0.690885		1.00492		254.179	198.164	252.8	248.65	0.989437		1.01481		210.899	198.719	0.645367		0.661915		916.153	315.724	0.0110247	SS	0.0147835	SS
TG	TG(48:0)b	562.828	389.703	770.351	689.229	0.175205		0.539092		2071.6	3838.72	0.0407619	SS	0.0724656		383.268	277.204	377.703	311.615	0.957813		1.04966		626.479	869.569	0.264997		1.17776		1825.56	1534.74	4127.1	4786.09	0.159961		2.55937		5922.24	5739.18	0.0434654	SS	0.386359		2050.18	1478.39	0.0248341	SS	0.0151763	SS
TG	TG(48:1)	1367.75	1201.03	1914.73	2469.22	0.298799		0.497998		4111.52	5844.04	0.0174736	SS	0.0465964		831.838	1045.32	920.241	1253.8	0.829392		1.22873		1414.16	2215.36	0.324229		1.08076		4122.29	3775.4	7347.22	5621.38	0.153356		3.06713		20806.5	44753	0.246161		0.386135		6940.38	4888.78	0.0144437	SS	0.00935031	SS
TG	TG(48:2)	538.118	638.739	676.719	550.099	0.407058		0.592084		1945.45	3172.12	0.0239648	SS	0.0563878		346.7	484.386	384.966	713.55	0.858148		1.20442		520.653	720.714	0.413831		1.1416		2011.51	1851.35	3157.25	2134.02	0.229489		1.52993		21017.2	58250.8	0.304849		0.406465		2747.93	2174.83	0.0238362	SS	0.0166412	SS
TG	TG(50:0)b	613.576	425.669	783.006	731.548	0.29887		0.487951		2590.44	5910.42	0.0780215		0.120033		418.423	243.843	408.4	203.954	0.902478		1.07759		520.64	560.892	0.48483		1.14078		1416.65	1184.07	3613.86	4901.79	0.179068		1.59171		5157.67	4314.04	0.0180109	SS	0.288174		1368.19	913.046	0.0537969		0.0215963	SS
TG	TG(50:1)	5500.56	5080.56	7247.16	5958.57	0.25481		0.509619		15203.2	17329.2	0.00617434	SS	0.0290557		3248.2	3604.47	3300.56	3698.62	0.968138		1.01909		4981.78	6950.19	0.359938		1.06648		21112.6	26622.4	31658.6	25187.8	0.39722		1.76542		68781.8	103589	0.170128		0.367843		18576	13006.4	0.0249892	SS	0.0122788	SS
TG	TG(50:2)	3787.47	4854.85	5484.64	6070.98	0.263476		0.5141		12101.8	15829.5	0.00999642	SS	0.0420902		2250.64	3734.94	2573.03	4467.58	0.825678		1.32108		3143.34	3829.94	0.507428		1.06827		19991.6	27751.4	28418.6	24519.2	0.503912		1.61252		92936.1	193553	0.244445		0.391111		14482.7	10386.1	0.0226493	SS	0.0122413	SS
TG	TG(50:3)	1391.26	1299.55	2067.05	2525.8	0.216505		0.494869		5957.68	10785.2	0.0286795	SS	0.0588298		778.253	1094.71	842.539	1179	0.874526		1.12842		1041.24	1311.55	0.535579		1.02015		5264.36	4374.2	9372.21	7720.87	0.160705		2.14273		35845.5	88791.2	0.280526		0.393721		4937.34	3961.58	0.0395245	SS	0.0207563	SS
TG	TG(52:1)	2429.21	1952.66	4264.65	5977.2	0.128632		0.54161		10082.7	15751.7	0.0131312	SS	0.0456737		1718.34	2021.89	1548.02	1766.11	0.804793		1.36986		2641.8	4379.48	0.42537		1.13432		7282.84	6298.5	16393.8	20270	0.185611		1.48489		33600.7	51416.6	0.122598		0.363254		11776.8	10616.3	0.0416934	SS	0.0316341	SS
TG	TG(52:2)	16611.3	12548.7	24356.6	17103	0.0633997		0.633997		53571.5	52977.3	0.000794729	SS	0.0211928		16407.3	31838.3	16801	34640.8	0.973595		1.01153		20035.6	26760.9	0.732379		0.976506		119152	124693	150333	104317	0.57425		1.35118		300544	471876	0.246979		0.379967		68163.9	44427.8	0.0132781	SS	0.0142834	SS
TG	TG(52:3)	12755.8	10571.7	16606.6	11809.2	0.216451		0.509297		40117	42388.6	0.00173354	SS	0.0173354		10764.7	20116.1	10376.3	18524	0.955698		1.06189		11879.3	14655.3	0.862035		1.07754		84604.2	87100.5	109529	72976	0.521248		1.43793		214986	322751	0.22576		0.392627		43631.4	30441.4	0.0240374	SS	0.0201555	SS
TG	TG(52:4)a	1717.81	1735.9	3167.38	3915.32	0.0806373		0.586453		9141.2	17807.4	0.0306459	SS	0.0597969		962.5	996.649	970.539	913.388	0.981447		0.981447		1487.71	1672.32	0.269746		1.13577		6009.4	4642.67	11736.5	12015.4	0.172338		1.72338		31795.9	67397.1	0.234251		0.390418		5449.29	4603.97	0.0568079		0.0283011	SS
TG	TG(54:2)	2565.89	2615.08	4243.69	6283.76	0.198706		0.548155		9695.23	15270	0.0174189	SS	0.0480521		1850.46	2495.18	1665.48	2140.14	0.826666		1.27179		3459.03	6408.53	0.328712		1.05188		11733	18187.1	11278.4	12242.1	0.952159		1.04346		44317.5	102802	0.325722		0.400889		14702.6	12078.3	0.0249549	SS	0.0195877	SS
TG	TG(54:3)	5142.1	6019.42	7227.17	8575.29	0.3049		0.48784		13853.1	19272.4	0.0251308	SS	0.0543369		3224.34	4546.98	3535.09	5560.79	0.863147		1.19055		5380.86	7472.85	0.31296		1.08856		22438.9	32977.5	27383	23050.6	0.722115		1.20353		83893.7	197354	0.333069		0.40372		21427.1	13906	0.0125837	SS	0.00724258	SS
TG	TG(54:4)a	3905.26	4973.53	5976.48	6861.64	0.209468		0.507801		12784.1	17908.5	0.0138528	SS	0.044329		2491.11	3426.89	2358.86	3444.47	0.91472		1.07614		3675.43	4763.9	0.412575		1.17879		18521.8	25045	24377.8	21130.4	0.600072		1.33349		67155	147583	0.307162		0.402836		14096.4	9783.72	0.0216089	SS	0.0118302	SS
TG	TG(54:5)a	876.653	843.147	1382.43	1896.05	0.204226		0.527035		4563	8865.49	0.0310052	SS	0.0590576		526.362	637.311	488.53	621.05	0.867454		1.15661		718.926	830.22	0.456774		1.17877		3644.84	3384.39	7148.69	8683.85	0.244017		1.39439		22762.9	54950.3	0.276279		0.40186		2913.71	2540.37	0.0585987		0.0327795	SS
TG	TG(54:5)b	706.502	554.934	980.006	691.758	0.11646		0.582302		3768.06	6738	0.0191623	SS	0.0479057		510.425	720.367	545.824	580.292	0.882073		1.08563		494.023	445.744	0.940763		0.990277		2953.84	1928.9	5735.41	5367.75	0.136772		10.9418		14131.8	31184.5	0.262867		0.389432		1422.2	1106.22	0.115911		0.0617252
TG	TG(56:5)b	473.931	291.296	563.428	356.528	0.319299		0.500861		1745.78	2769.78	0.0182467	SS	0.0470883		342.712	258.845	320.89	227.361	0.80503		1.34172		339.655	193.693	0.970669		0.995558		1394.46	696.177	2266.6	1948.19	0.193664		1.40847		2791.08	2455.31	0.0984127		0.374905		634.698	420.767	0.340903		0.105173
TG	TG(56:6)a	651.296	463.187	923.212	627.577	0.0759528		0.607622		3358.75	5828.03	0.016823	SS	0.0498459		477.726	571.462	435.451	505.342	0.828911		1.25119		553.452	536.598	0.702485		1.00355		2716.19	2112.46	4486.59	4108.45	0.239094		1.47135		11716.7	26875.1	0.294183		0.405769		2325.18	2455.91	0.0958624		0.0720409
TG	TG(56:7)b	998.447	755.33	1531.09	1619.54	0.122667		0.577256		5469.02	10677.8	0.0296474	SS	0.0592949		465.614	431.361	536.286	407.04	0.641251		1.60313		576.586	412.293	0.463105		1.12268		3996.19	2355.86	8181.91	8550.95	0.148308		3.95487		13916.9	24435.6	0.209808		0.381469		1891.11	2360.73	0.325701		0.13293
TG	TG(56:8)b	544.764	559.296	800.404	677.542	0.138566		0.527872		3209.38	6130.91	0.024608	SS	0.0562469		225.067	234.194	191.568	176.803	0.660037		1.55303		232.603	214.447	0.925294		1.01402		1862.13	904.189	3960.03	4251.66	0.140069		5.60277		4429.03	4808.39	0.111837		0.357877		719.078	828.445	0.592424		0.139429
[truncated: 2 more columns]

## Sheet: Supplemental table 4
Table S4 Determined levels of oxylipins (ion intensity normalized to each median value)
		Phenotype	TAAA	TAAA	TAAA	TAAA	TAAA	TAAA	TAAA	TAAA	TAAA	TAAA	TAAA	TAAA	TAAA	TAAA	TAAA	TAAA	TAAA	TAAA	TAAA	TAAA	TAAA	TAAA	TAAA	TAAA	TAAA	TAAA	TAAA	TAAA	TAAA	TAAA	TAAA	TAAA	TAAA	TAAA	TAAA	TAAA	TAAA	TAAA	TAAA	TAAA	TAAA	TAAA	TAAA	TAAA	TAAA	TAAA	TAAA
		Area	Normal	Normal	Normal	Normal	Normal	Normal	Normal	Normal	Normal	Normal	Normal	Normal	Normal	Normal	Normal	Normal	Normal	Normal	Normal	Normal	Normal	Normal	Normal	Normal	Border	Border	Border	Border	Border	Border	Border	Border	Border	Border	Border	Border	Border	Border	Border	Border	Border	Border	Border	Border	Border	Border	Border
		Subject ID	DA0015	DA0019	DA0020	DA0026	DA0030	DA0037	DA0039	DA0047	DA0051	DA0053	DA0068	DA0075	DA0082	DA0084	DA0091	DA0092	DA0094	DA0097	DA0105	DA0106	DA0108	DA0110	DA0113	DA0115	DA0015	DA0017	DA0019	DA0020	DA0026	DA0030	DA0037	DA0047	DA0048	DA0051	DA0053	DA0060	DA0068	DA0075	DA0081	DA0082	DA0084	DA0090	DA0091	DA0092	DA0094	DA0096	DA0097
Parent	Name	Name (Abb)
AA	arachidonic acid	AA	0.899192	1.95575	1.54117	0.722226	0.557545	0.6698	0.222778	0.604203	1.10064	1.60227	2.58059	1.46647	0.754924	0.512085	1.19103	1.16113	0.525195	0.888998	0.636827	0.62468	0.905752	0.232033	0.816959	1.46948	0.659653	1.00381	0.790873	0.675423	0.949079	1.95635	0.525601	0.996191	0.903869	0.693458	1.29616	1.4524	0.643333	1.38367	0.786619	0.915042	0.794069	0.768853	1.62753	1.0372	1.98177	1.78016	0.47247
AA	prostaglandin D2	PGD2	1.50924	1.90741	0.580064	0.600721	0.282373	0.959945	0.490077	0.748782	0.607855	4.27044	0.622176	0.422286	0.691873	0.290905	1.13844	0.402843	0.38089	0.569664	0.297263	0.0866457	1.01091	0.0866457	2.00435	0.335499	0.955115	1.19748	0.354988	0.407392	3.81258	0.319151	0.737359	1.04873	0.578787	0.568655	0.616585	3.08429	1.08676	0.740996	3.62152	0.920799	0.686267	1.34041	1.55126	0.212761	30.9408	6.84366	0.611753
AA	6-keto-prostaglandin F1a	6k-PGF1a	2.12968	2.19046	0.568133	3.6044	0.129019	4.2593	1.44108	1.67751	0.514588	7.40647	2.64219	0.72808	3.65184	0.545474	8.35608	0.362865	0.506411	0.0519726	1.0794	0.0519726	0.0519726	0.0519726	0.855726	1.11208	0.142583	0.933151	0.139926	0.621834	1.68283	0.281094	0.566851	0.574213	0.271747	0.40312	1.1214	1.53975	0.0519726	1.37329	1.39526	0.908759	0.513808	0.458008	0.998684	0.403934	4.11769	1.35343	0.161124
AA	thromboxane B2	TXB2	0.972132	1.59631	0.523008	1.02905	0.0926324	0.905516	0.226157	0.0698247	0.708568	22.612	0.442728	0.0698247	0.0698247	0.195472	1.01038	0.217881	0.275304	0.371638	0.374675	0.0698247	1.51237	0.368473	1.84791	0.170615	1.59686	1.05608	0.203971	0.126819	14.9324	0.124779	0.264245	1.14819	0.0698247	0.0698247	1.79016	1.82724	0.883308	0.0698247	4.29229	0.0698247	0.332436	0.312543	2.96794	0.312638	10.5698	7.78705	0.277251
AA	12-hydroxyheptadecatrienoic acid	12-HHT	1.8295	3.18201	0.854047	0.613723	0.0202388	1.18559	0.356754	0.579157	0.399645	28.1163	0.916587	0.104147	1.08421	0.255467	1.29412	0.311661	0.186369	0.390508	0.356193	0.20313	1.94566	0.104954	2.03732	0.161568	0.513765	0.955713	0.136975	0.469009	9.07622	0.0226356	0.363839	0.486181	0.214044	0.173641	1.30258	3.07695	1.39374	0.87656	5.16473	0.851482	0.904173	0.465545	2.70539	0.0840928	26.6919	10.1291	0.185901
AA	5-hydroxyeicosatetraenoic acid	5-HETE	0.285314	2.7446	3.03494	0.286109	0.233427	0.416865	0.530498	0.276247	1.93945	2.00321	0.480049	0.608285	0.80785	0.839719	0.941422	0.216127	0.320681	0.50982	2.03637	0.0890096	1.28077	0.397646	1.25403	0.416672	0.412989	2.46667	0.293843	0.531314	5.55253	2.30188	0.362743	2.786	1.10735	1.28759	2.6835	1.63844	3.80743	1.20955	1.06241	2.52965	0.765198	2.69253	3.36624	0.259211	17.7739	11.4657	0.43187
AA	8-hydroxyeicosatetraenoic acid	8-HETE	1.2458	4.28452	1.14965	0.985786	0.378924	1.63963	0.10368	0.10368	0.10368	0.10368	0.10368	0.10368	0.10368	0.695421	1.12442	0.433374	0.705659	0.554929	1.76742	0.167757	0.762308	0.10368	0.813945	0.464107	0.10368	0.620956	0.642122	0.816811	3.78099	2.72269	0.600861	0.10368	0.10368	0.10368	3.74191	1.56112	0.10368	0.10368	1.01008	0.10368	0.865112	2.14371	1.90074	0.557275	3.48073	4.12487	0.409806
AA	12-hydroxyeicosatetraenoic acid	12-HETE	0.478886	11.487	1.37846	0.816452	0.176389	1.33351	0.124089	0.177812	0.138644	1.65535	0.952106	0.387421	1.57981	0.421371	1.4216	0.449381	0.582166	1.54268	0.848975	0.469188	2.82315	0.210193	0.661279	0.118887	0.546524	0.588513	0.182344	0.674824	2.80115	0.845183	1.33439	0.431984	0.374791	0.236979	3.79575	0.487442	0.0633848	1.13676	0.286708	2.60909	0.27904	0.42106	1.74314	0.165927	4.72598	1.21308	0.287927
AA	15-hydroxyeicosatetraenoic acid	15-HETE	0.542579	2.5227	1.13045	0.455931	0.357979	0.85012	0.278079	0.340818	0.698676	2.17989	0.604451	0.372506	0.996107	0.54806	1.06357	0.267951	0.613074	0.410113	0.939985	0.182267	0.614296	0.176675	0.912019	0.426444	0.35535	0.715458	0.619739	1.01272	1.22752	0.961951	0.598713	0.345622	0.867133	0.406168	2.8967	1.28275	0.374442	0.7732	0.787077	0.79058	0.517384	0.986118	1.42368	0.439464	4.11829	4.46889	0.218277
AA	5,6-dihydroxyeicosatrienoic acid	5,6-DiHETrE	0.372714	3.57264	0.372714	1.27541	0.372714	0.372714	0.372714	0.372714	0.372714	0.372714	0.372714	0.372714	0.372714	0.560149	1.05658	0.555711	0.618991	0.60111	2.08744	0.702961	0.396782	0.372714	1.38211	0.425831	0.372714	0.372714	0.372714	0.372714	0.99281	1.97878	0.372714	0.372714	0.372714	0.372714	2.60702	0.372714	0.372714	0.372714	0.646075	0.372714	0.913823	1.26916	1.6898	0.372714	1.18438	2.08647	0.372714
AA	11,12-dihydroxyeicosatrienoic acid	11,12-DiHETrE	0.76045	2.28542	1.31006	0.789013	0.619612	1.06543	0.182321	0.182321	1.26901	3.76783	1.38796	0.259231	1.1657	0.455682	1.04018	0.477221	0.854722	0.807027	0.939398	0.252097	1.16766	0.236346	2.07341	1.03599	0.72548	0.930983	0.704889	1.42962	1.57337	1.28174	0.60951	0.182321	1.42662	0.812847	4.64293	1.25556	0.565895	1.67659	0.890698	0.182321	1.1898	3.27983	2.60154	1.02759	2.32833	6.00495	0.910395
AA	14,15-dihydroxyeicosatrienoic acid	14,15-DiHETrE	0.306164	0.588433	0.268274	0.90854	0.188052	2.66959	2.23252	1.71273	0.902834	2.18562	1.07308	0.729986	1.3415	0.441042	0.884597	0.594702	0.967583	0.742038	0.534292	0.318689	0.993851	0.323348	1.22751	1.2254	2.43413	0.701676	0.64074	1.44857	1.16545	0.718006	1.00615	1.50057	0.678468	0.706687	1.47684	1.28448	1.11279	0.890993	0.579289	0.796639	1.17102	2.86245	1.8468	0.867033	1.52293	3.6763	0.643417
EPA	eicosapentaenoic acid	EPA	0.718855	5.15585	1.88846	0.282992	0.485144	0.365566	0.248465	0.290202	2.45547	3.83451	1.63135	1.62312	0.341607	0.25056	0.45687	0.400094	0.239949	1.24361	1.24489	0.162877	1.05171	0.114447	2.25366	1.22743	0.765523	2.09553	1.1873	1.11044	1.69822	1.93227	0.800932	0.510072	2.07969	0.461167	4.2201	1.74561	0.607912	2.32404	1.10461	0.408067	0.506398	1.34143	0.645425	1.11809	1.71544	2.09028	1.08646
EPA	5-hydroxyeicosapentaenoic acid	5-HEPE	0.149431	4.74646	3.92804	0.149431	0.149431	0.149431	0.149431	0.149431	1.83809	3.60861	0.149431	0.149431	1.63057	0.368035	0.531433	0.316101	0.362476	0.555914	4.30999	0.149431	0.66873	0.149431	2.28633	0.472219	0.149431	3.32784	0.149431	0.149431	5.3202	7.07162	0.149431	1.84247	3.19727	0.149431	5.24546	2.58917	3.47058	2.51809	1.24172	1.56918	0.508842	4.57138	1.35861	0.195828	6.22844	10.2984	0.853699
EPA	8-hydroxyeicosapentaenoic acid	8-HEPE	0.415149	1.57755	1.05017	0.415149	1.47395	0.899787	0.415149	0.415149	0.415149	0.415149	0.415149	0.415149	0.415149	0.415149	0.415149	0.842138	0.762354	0.415149	3.19691	0.415149	0.707988	0.415149	0.415149	1.11551	0.415149	0.415149	0.415149	0.415149	3.23339	2.47298	0.415149	0.415149	0.415149	0.415149	0.415149	0.415149	0.415149	0.415149	0.878602	0.415149	0.415149	3.5828	1.42129	0.415149	2.647	5.93447	0.503364
EPA	12-hydroxyeicosapentaenoic acid	12-HEPE	0.434191	7.57165	1.48513	0.937118	0.134712	1.66814	0.134712	0.134712	0.134712	1.33284	0.639845	0.134712	1.55312	0.181575	1.08143	0.450571	0.412708	1.52844	2.49908	0.344565	2.0145	0.134712	1.53019	0.214671	0.341058	0.192011	0.134712	0.678786	2.39068	1.31288	1.84668	0.134712	1.16653	0.134712	6.1328	0.134712	0.134712	0.134712	0.304984	2.44535	0.330315	0.604736	0.938403	0.148128	2.86589	1.70155	0.593263
EPA	15-hydroxyeicosapentaenoic acid	15-HEPE	0.60456	3.36163	1.55663	1.08513	0.511438	1.27268	0.750576	0.202308	0.202308	2.4194	0.202308	0.202308	0.202308	0.308345	0.831553	0.310302	0.830607	0.719848	1.92088	0.202308	0.495095	0.202308	3.50145	0.202308	0.202308	0.971603	0.690026	1.14919	0.990512	1.87934	0.202308	0.202308	1.31885	0.202308	7.28177	1.92766	0.202308	1.33043	0.931235	0.202308	0.541681	2.9944	1.38778	0.380583	5.15	10.7886	0.353937
DHA	docosahexaenoic acid	DHA	1.07988	3.43904	1.69345	0.433511	0.562362	0.553476	0.150582	0.464835	1.87069	2.55016	1.94656	1.72826	0.666726	0.304513	0.652573	0.57812	0.329625	1.16626	0.982309	0.447876	1.16642	0.214633	1.40188	1.46322	0.980034	0.959238	0.998967	1.17672	1.02898	1.64715	0.512577	0.726571	1.64571	0.622183	3.07849	1.54708	0.689233	2.67256	0.628707	0.756691	0.470672	1.03778	1.11443	1.15104	1.37996	2.52984	0.894956
DHA	10-hydroxydocosaheptaenoic acid	10-HDoHE	0.768402	2.61979	0.550367	1.7509	1.05358	2.55917	0.420235	0.293209	0.293209	0.293209	0.293209	0.293209	0.293209	0.371276	0.770737	0.76799	1.47112	0.719293	1.41445	0.293209	0.757673	0.375595	1.03604	0.352464	0.466035	0.380895	0.614389	0.379949	1.29321	2.37687	0.512082	0.293209	0.293209	1.3571	3.71057	0.293209	0.293209	0.293209	0.444564	0.293209	0.553504	1.67245	1.24088	0.690239	2.70076	3.0848	0.512445
DHA	13-hydroxydocosaheptaenoic acid	13-HDoHE	0.858277	1.47967	0.482532	1.52551	0.971031	2.97281	0.170889	0.170889	0.170889	4.39656	0.924976	0.170889	0.170889	0.265663	0.68093	0.638884	1.38089	0.675294	1.24108	0.170889	1.00886	0.170889	1.12393	0.467682	0.170889	0.602384	0.170889	0.519016	1.05326	1.44484	0.170889	0.170889	0.170889	0.170889	2.33204	1.20056	0.170889	0.170889	1.12261	0.170889	0.519863	0.913091	1.06942	0.442519	3.90529	3.26577	0.330999
DHA	14-hydroxydocosaheptaenoic acid	14-HDoHE	0.440014	7.69269	1.47492	1.18583	0.136554	2.81267	0.136554	0.136554	0.136554	0.136554	0.59596	0.136554	0.136554	0.298895	0.949741	0.436769	0.885882	1.13816	1.78765	0.378797	3.40168	0.136554	1.03801	0.173683	0.484076	0.766424	0.374251	1.01299	1.80935	1.04792	2.03741	0.136554	0.136554	0.136554	3.22131	0.136554	0.136554	1.25657	0.377846	0.136554	0.197212	0.223554	0.943338	0.234807	2.6854	0.994646	0.256907
DHA	17-hydroxydocosaheptaenoic acid	17-HDoHE	0.378776	2.96923	1.24524	1.30541	0.740156	1.85741	0.251123	0.251123	0.251123	2.41751	0.251123	0.251123	0.251123	0.331936	0.661414	0.609121	0.824787	0.527125	1.73567	0.251123	0.631077	0.251123	1.66008	0.701682	0.251123	0.917333	0.943238	1.09747	0.609778	1.02061	0.251123	0.251123	0.251123	1.67853	6.54759	1.74068	0.251123	0.251123	0.862511	0.251123	0.503518	1.087	1.0705	0.382252	2.68977	3.99159	0.261544
DHA	20-hydroxydocosaheptaenoic acid	20-HDoHE	0.884975	1.64255	1.00994	3.30082	1.49067	4.43157	0.20258	0.20258	0.20258	1.68509	0.20258	0.20258	0.20258	0.340867	0.661044	1.389	2.27488	0.978137	1.17298	0.252315	0.59177	0.20258	1.12319	0.702673	0.856318	0.912299	0.20258	0.867099	0.958479	2.71338	0.53854	0.20258	0.20258	3.27213	2.45816	1.88589	0.20258	0.20258	0.749167	1.81593	0.904445	0.939223	1.27535	0.372707	1.82074	2.3729	0.277287
[truncated: 125 more columns]

## Sheet: Supplemental table 5
Table S5 Average values and standard deviations of the levels of oxylipins
		TAAA														TNAA														AAAA														CNTA
	Area	Normal		Border		p-value		FDR		Aneurysm		p-value		FDR		Normal		Border		p-value		FDR		Aneurysm		p-value		FDR		Normal		Border		p-value		FDR		Aneurysm		p-value		FDR		Normal		p-value
Parent	Name (Abb)	ave	sd	ave	sd	vs Normal		vs Normal		ave	sd	vs Normal		vs Normal		ave	sd	ave	sd	vs Normal		vs Normal		ave	sd	vs Normal		vs Normal		ave	sd	ave	sd	vs Normal		vs Normal		ave	sd	vs Normal		vs Normal		ave	sd	vs TAAA		vs TNAA
AA	AA	0.985072	0.558188	0.975692	0.446221	0.947223		0.947223		1.15545	0.650539	0.305404		0.33449		1.15477	0.89175	1.16377	0.588312	0.974266		0.974266		1.54874	2.60283	0.545946		0.837117		1.66865	0.906998	1.73596	1.0358	0.882316		0.882316		1.55563	0.846006	0.786556		0.904539		1.07065	0.435339	0.661179		0.769959
AA	PGD2	0.845721	0.888764	2.31065	5.69504	0.18244		0.466235		1.92982	1.41901	0.00123547	SS	0.0142079		2.20246	2.84509	2.9932	4.62258	0.55641		0.799839		2.44925	5.50776	0.86829		0.998533		11.6263	17.6431	5.61464	3.72478	0.372602		0.504109		3.49375	3.4164	0.237195		0.779354		0.0866457	1.4836e-17	0.000355838	SS	0.0155397	SS
AA	6k-PGF1a	1.83203	2.23381	0.782365	0.80955	0.0373157	SS	0.42913		0.874457	0.781797	0.0549859		0.0972827		6.88852	12.261	5.80096	6.95377	0.769754		0.804743		3.73404	4.09464	0.369279		0.849341		3.61066	5.66842	1.72534	1.80414	0.390344		0.498772		2.75639	6.0419	0.756568		0.915845		1.54187	1.45539	0.677786		0.129891
AA	TXB2	1.48884	4.5294	1.95756	3.44705	0.678914		0.867502		2.30358	3.29673	0.464428		0.485538		1.67401	2.50429	2.53137	4.69798	0.513192		0.843101		2.06482	5.3314	0.781377		1.05716		15.1345	24.5034	7.4882	4.61905	0.411035		0.497569		6.30119	6.37295	0.3498		0.7314		0.0698247	0	0.138475		0.0322773	SS
AA	12-HHT	1.93704	5.63096	2.49696	5.2715	0.712377		0.862351		2.43814	3.43079	0.704102		0.704102		2.38695	3.0209	4.02351	6.91727	0.377154		0.788595		2.46287	5.07864	0.957642		1.00117		14.2727	23.3571	7.1744	5.77994	0.425904		0.489789		6.65182	6.52552	0.396198		0.700966		0.066181	0.0300086	0.117233		0.013033	SS
AA	5-HETE	0.914546	0.837885	2.77679	3.97108	0.0196693	SS	0.452395		7.41824	16.1041	0.0352304	SS	0.067525		0.575991	0.497245	1.4755	3.11348	0.243295		0.699473		2.21409	7.38836	0.347925		1.00028		11.4229	17.5058	16.1828	19.4721	0.584537		0.640207		15.8287	25.2876	0.659364		0.892081		0.281524	0.0813426	0.00125367	SS	0.0478456	SS
AA	8-HETE	0.750129	0.90814	1.37511	1.66349	0.0896591		0.412432		3.62596	7.86524	0.0562251		0.0923698		0.585187	0.528927	0.659746	0.622984	0.717105		0.824671		0.595227	0.712868	0.963252		0.963252		6.82073	9.75343	23.4695	30.1458	0.111061		0.425734		13.5939	16.5297	0.279781		0.714997		1.12291	0.350633	0.105332		0.00988476	SS
AA	12-HETE	1.25978	2.27798	1.04016	1.12782	0.669598		0.905927		3.01069	7.98256	0.260222		0.299255		1.34395	1.00657	1.73596	2.30006	0.523193		0.802229		1.27947	1.82513	0.897802		0.983307		5.92535	4.98855	14.4466	10.4197	0.0317791	SS	0.36546		11.6293	7.31223	0.0594333		0.683483		3.6568	3.11878	0.074145		0.0766432
AA	15-HETE	0.728531	0.573819	1.20103	1.3326	0.0921824		0.353366		1.74484	1.75333	0.00508605	SS	0.0292448		0.835869	0.704338	1.97987	4.77054	0.328985		0.840741		1.79268	2.75123	0.161011		1.23442		4.07153	4.87001	9.29771	10.1277	0.1565		0.399944		6.63953	9.50646	0.453939		0.652537		7.04325	6.42198	0.0272509	SS	0.0291828	SS
AA	5,6-DiHETrE	0.737845	0.73943	1.34994	3.08292	0.308988		0.592228		2.74431	3.65211	0.00613463	SS	0.0282193		0.535409	0.2039	0.87028	0.581985	0.0334091	SS	0.768408		1.52273	2.83134	0.146978		1.69024		10.565	20.9389	33.9186	55.1733	0.221082		0.42374		27.9286	46.0306	0.287286		0.660758		1.34803	1.05356	0.161815		0.0661526
AA	11,12-DiHETrE	1.016	0.800751	1.4377	1.28009	0.150348		0.43225		2.5489	2.23543	0.00125599	SS	0.00962928		0.66287	0.282983	0.718875	0.426753	0.659563		0.842775		0.529632	0.195778	0.14419		3.31637		3.40695	2.88428	6.4181	7.61731	0.251309		0.412865		3.31772	1.92192	0.940677		0.940677		1.02783	0.384058	0.956032		0.037818	SS
AA	14,15-DiHETrE	0.973349	0.661374	1.16232	0.745577	0.3331		0.589331		1.41738	0.674727	0.0187609	SS	0.0539377		1.00238	0.363506	1.09643	0.54089	0.561812		0.760098		0.942006	0.619685	0.728341		1.04699		1.4338	0.923044	1.31683	0.88109	0.784864		0.82054		1.34441	0.582714	0.813836		0.891345		0.824142	0.258625	0.367716		0.197494
EPA	EPA	1.16532	1.25337	1.29938	0.813155	0.654376		0.940666		2.35772	2.11773	0.0132456	SS	0.0507749		0.610149	0.426942	0.672719	0.357056	0.662742		0.802267		1.12397	2.53901	0.397272		0.65266		3.58038	2.09211	5.46997	4.36397	0.2296		0.406215		3.69721	2.06795	0.905469		0.946626		0.647761	0.311699	0.0733448		0.815175
EPA	5-HEPE	1.12989	1.5041	3.33723	5.85577	0.0594341		0.455661		16.0657	52.8369	0.132564		0.179352		0.259106	0.264323	0.74524	1.67526	0.241149		0.792347		0.850687	2.73401	0.360736		0.92188		22.9935	33.2209	44.5475	56.723	0.313905		0.451239		45.5149	83.7819	0.432496		0.66316		0.26155	0.120254	0.00992615	SS	0.976658
EPA	8-HEPE	0.7439	0.630177	1.33027	1.64716	0.0853724		0.490891		3.21271	3.67442	0.00104937	SS	0.0241354		0.415149	1.15213e-16	0.452612	0.158944	0.331333		0.762065		0.590153	0.561504	0.191076		1.09869		4.69154	6.74704	14.9577	19.4437	0.128656		0.422726		10.2039	9.54425	0.15856		0.607812		0.484736	0.13151	0.0685539		0.178153
EPA	12-HEPE	1.112	1.5483	1.04542	1.26097	0.866353		0.905733		2.5682	5.06996	0.145365		0.185744		0.645034	0.594965	1.09255	1.31503	0.210758		0.807905		0.969471	1.41328	0.377323		0.723202		3.9525	2.58949	9.41852	7.4341	0.041685	SS	0.239688		8.87693	6.4622	0.0383314	SS	0.881621		3.94941	4.33677	0.109434		0.0684434
EPA	15-HEPE	0.920775	0.974242	1.97817	3.15212	0.0962173		0.316143		2.2095	2.69326	0.0199503	SS	0.0458858		0.545002	0.690972	1.16144	3.13404	0.428156		0.757508		1.29156	2.38042	0.20877		0.960344		4.82531	4.94271	8.84825	8.25104	0.203747		0.426017		7.6906	10.1101	0.427323		0.702031		9.61991	10.9103	0.0588084		0.0509307
DHA	DHA	1.07696	0.815541	1.12981	0.670746	0.800491		0.920564		1.82026	1.57515	0.0302605	SS	0.063272		0.858428	0.536254	0.911537	0.440303	0.766559		0.839565		1.65592	3.82833	0.381406		0.674794		2.1765	1.41852	3.69471	2.72392	0.134545		0.386816		3.04636	1.79104	0.254308		0.731135		0.768502	0.375721	0.159295		0.650621
DHA	10-HDoHE	0.825481	0.685968	1.10246	1.05141	0.254619		0.532385		2.11409	2.67904	0.0161499	SS	0.0530639		0.469928	0.254687	0.657702	0.461353	0.154649		0.88923		0.639052	0.59215	0.27591		0.906562		2.48306	2.4029	6.50065	5.07665	0.0365095	SS	0.279906		5.2277	4.11497	0.0862073		0.495692		0.944728	0.408662	0.559803		0.0137197	SS
DHA	13-HDoHE	0.928784	0.984628	1.00005	1.21282	0.814294		0.891846		1.76707	2.10293	0.0596662		0.0914881		0.662967	0.822121	1.21985	1.24569	0.139579		1.60516		0.762942	1.44671	0.80343		1.0266		3.37305	3.47075	5.63968	5.04104	0.261972		0.401691		3.96959	4.76553	0.756068		0.966087		0.415598	0.15976	0.0208777	SS	0.293149
DHA	14-HDoHE	1.07432	1.65436	0.861793	0.820512	0.570173		0.874266		2.42194	5.14803	0.185605		0.224679		0.860486	0.779658	1.65983	2.30341	0.183262		0.843007		1.35375	2.19727	0.374926		0.783937		3.61514	2.88136	10.7683	8.99077	0.0285624	SS	0.656936		8.59634	7.47391	0.0640732		0.491228		4.52095	3.61341	0.0312113	SS	0.0241406	SS
DHA	17-HDoHE	0.858567	0.763451	1.33176	1.85563	0.218371		0.502252		1.81247	1.97033	0.0196311	SS	0.0501682		0.873443	1.09886	2.02125	5.24505	0.377736		0.723994		2.07583	4.08088	0.233713		0.895898		3.67889	3.66179	6.80253	6.31437	0.193271		0.444522		6.10339	7.38121	0.360905		0.691735		9.58631	8.43422	0.0221134	SS	0.0222525	SS
DHA	20-HDoHE	1.05627	1.05843	1.45763	2.18665	0.387838		0.637163		2.73828	4.89069	0.0763397		0.109738		0.474179	0.478431	0.791723	0.725493	0.147638		1.13189		0.515687	0.629766	0.831068		1.00603		2.98828	4.38729	11.1041	11.2656	0.0477322	SS	0.219568		9.36355	12.0023	0.128743		0.592216		0.609698	0.189183	0.0587057		0.359761
[truncated: 2 more columns]
